# Supplementary material for: 2-(4-Chloro­phen­oxy)-N′-[2-(4-chloro­phen­oxy)acet­yl]acetohydrazide monohydrate
Source: Acta Crystallogr Sect E Struct Rep Online. 2010 Oct 20;66(Pt 11):o2829. doi: 10.1107/S160053681004050X (PMC3009049; doi:10.1107/S160053681004050X)
Supplement: Supplementary file 2 [file e-66-o2829-Isup2.hkl]

# 
# h,k,l, Fc-squared, Fo-squared, sigma(Fo-squared) and status flag 
# 
data_I
_shelx_title ' 051231cm in P2/n' 
_shelx_refln_list_code          4 
_shelx_F_calc_maximum      132.28 
_exptl_crystal_F_000       400.00 
_reflns_d_resolution_high  0.7697 
 
loop_ 
 _symmetry_equiv_pos_as_xyz 
 'x, y, z' 
 '-x+1/2, y, -z+1/2' 
 '-x, -y, -z' 
 'x-1/2, -y, z-1/2' 
 
_cell_length_a     4.8462 
_cell_length_b     5.4411 
_cell_length_c    33.5214 
_cell_angle_alpha  90.000 
_cell_angle_beta   90.840 
_cell_angle_gamma  90.000 
 
_shelx_F_squared_multiplier     1.000 
 
loop_ 
 _refln_index_h 
 _refln_index_k 
 _refln_index_l 
 _refln_F_squared_calc 
 _refln_F_squared_meas 
 _refln_F_squared_sigma 
 _refln_observed_status 
   2   0   0     1413.66      678.93    455.92 o 
   4   0   0        0.01        1.23      1.41 o 
   0   1   0     4966.21     5396.20     41.96 o 
   1   1   0      208.94      179.15      4.61 o 
   2   1   0       26.90       36.14      1.55 o 
   3   1   0      135.78      140.02      5.31 o 
   4   1   0        3.12        8.30      1.50 o 
   5   1   0      106.56      120.26      7.30 o 
   6   1   0        2.51        5.94      5.11 o 
   0   2   0       42.69       37.17      6.92 o 
   1   2   0     1768.92     2015.35     23.56 o 
   2   2   0      112.28      132.38      4.60 o 
   3   2   0        5.16       13.24      1.48 o 
   4   2   0       76.46       76.44      5.67 o 
   5   2   0       10.95       10.05      3.02 o 
   6   2   0        0.89        0.00      3.18 o 
   0   3   0      149.01      143.65     16.75 o 
   1   3   0      387.22      404.37      6.67 o 
   2   3   0       10.42       12.01      1.44 o 
   3   3   0        4.38        7.37      2.19 o 
   4   3   0        0.81        2.29      2.14 o 
   5   3   0       27.80       25.07      4.56 o 
   0   4   0       94.77       98.29      5.17 o 
   1   4   0       74.77       71.75      2.87 o 
   2   4   0        9.23       10.30      2.57 o 
   3   4   0       89.99       81.02      6.23 o 
   4   4   0        0.50        2.40      2.31 o 
   5   4   0        4.56        1.87      3.02 o 
   0   5   0       94.46       63.89     18.36 o 
   1   5   0        0.07        2.38      2.15 o 
   2   5   0       22.26       30.24      4.29 o 
   3   5   0        2.31        2.93      2.75 o 
   4   5   0        0.02        0.81      3.04 o 
   1   6   0       14.39       19.74      3.83 o 
   2   6   0        0.00        1.34      2.76 o 
   3   6   0        1.10        4.17      3.47 o 
  -5   0   1       64.07       68.27      7.58 o 
  -3   0   1      733.32      725.51     14.74 o 
  -1   0   1     1717.30      660.66    463.38 o 
   1   0   1       39.40       54.61      9.05 o 
   3   0   1       65.52       54.51      3.99 o 
   5   0   1       10.53       17.21      5.17 o 
  -6   1   1       36.47       40.99      8.68 o 
  -5   1   1       84.80       76.71      6.08 o 
  -4   1   1      144.57      148.31      4.04 o 
  -3   1   1       75.04       73.02      2.49 o 
  -2   1   1       17.70       31.31      1.59 o 
  -1   1   1       21.90       23.07      1.18 o 
   0   1   1     1254.05     1364.92     11.44 o 
   1   1   1      338.51      358.07      9.48 o 
   2   1   1      526.24      516.10      9.13 o 
   3   1   1       16.12       18.98      1.66 o 
   4   1   1       55.01       54.48      3.63 o 
   5   1   1        0.13        1.57      2.14 o 
   6   1   1        7.91        8.59      5.40 o 
  -6   2   1        2.79        4.85      3.54 o 
  -5   2   1       13.09       20.59      4.06 o 
  -4   2   1       41.30       43.96      4.56 o 
  -3   2   1      147.37      157.32      4.78 o 
  -2   2   1      383.50      416.71      9.17 o 
  -1   2   1       74.42      101.81      3.36 o 
   0   2   1       90.83       61.86     13.40 o 
   1   2   1      363.24      393.20      8.27 o 
   2   2   1        8.44       10.46      1.37 o 
   3   2   1        4.24        6.86      1.48 o 
   4   2   1       76.17       78.74      5.32 o 
   5   2   1       21.80       23.77      4.19 o 
   6   2   1       15.49       16.15      4.92 o 
  -5   3   1       33.09       27.70      4.82 o 
  -4   3   1       13.97       11.72      3.17 o 
  -3   3   1       13.33       15.44      2.95 o 
  -2   3   1      132.62      125.76      3.40 o 
  -1   3   1      259.59      285.86      4.75 o 
   0   3   1      637.17      487.61     96.02 o 
   1   3   1        6.18        9.10      1.19 o 
   2   3   1       67.01       72.04      2.54 o 
   3   3   1       96.28       90.35      5.07 o 
   4   3   1       67.58       66.88      5.96 o 
   5   3   1        0.04        1.25      2.67 o 
  -5   4   1        3.68        4.12      3.25 o 
  -4   4   1       12.22       14.76      3.45 o 
  -3   4   1       65.37       59.12      5.52 o 
  -2   4   1      110.98      108.29      5.57 o 
  -1   4   1       16.99       15.15      1.77 o 
   0   4   1       11.45        8.82      2.39 o 
   1   4   1       13.84       19.39      1.88 o 
   2   4   1        0.22        1.11      1.66 o 
   3   4   1       58.09       63.82      5.76 o 
   4   4   1       10.79        9.55      3.13 o 
   5   4   1        0.23        1.80      3.10 o 
  -4   5   1        0.75        1.39      3.02 o 
  -3   5   1        2.04        0.71      2.38 o 
  -2   5   1        8.54        9.39      3.21 o 
  -1   5   1        1.58        4.18      2.13 o 
   0   5   1       65.27       58.30     10.41 o 
   1   5   1      159.78      144.31      6.56 o 
   2   5   1        0.33        2.16      2.15 o 
   3   5   1       69.14       72.48      6.65 o 
   4   5   1        0.48        1.94      3.09 o 
  -3   6   1        0.21        2.50      3.21 o 
  -2   6   1        2.26        5.37      3.25 o 
  -1   6   1       45.77       53.11      5.61 o 
   1   6   1       65.01       68.00      6.10 o 
   2   6   1        8.90        9.63      3.48 o 
   3   6   1        2.27        1.92      3.40 o 
  -4   0   2       15.29       12.47      2.34 o 
  -2   0   2        5.95        2.43      2.26 o 
   0   0   2      524.53        0.04      0.09 o 
   2   0   2       97.43       93.81      3.07 o 
   4   0   2       67.01       71.17      4.08 o 
  -6   1   2       21.68       22.45      9.26 o 
  -5   1   2        2.76        3.39      2.38 o 
  -4   1   2       14.45       20.50      2.11 o 
  -3   1   2        5.35        5.61      1.11 o 
  -2   1   2       26.41       25.84      1.39 o 
  -1   1   2     2635.53     2962.39     28.33 o 
   0   1   2     1781.25     1964.90     15.57 o 
   1   1   2     6959.76     7760.90     80.50 o 
   2   1   2      511.83      545.54     14.24 o 
   3   1   2      156.26      140.58     13.77 o 
   4   1   2        1.57        4.03      1.40 o 
   5   1   2        4.42        5.96      2.25 o 
   6   1   2        3.81        4.63      8.37 o 
  -6   2   2        3.70        5.95      3.65 o 
  -5   2   2        4.05        0.21      2.39 o 
  -4   2   2       45.28       50.01      4.84 o 
  -3   2   2       68.78       72.92      2.61 o 
  -2   2   2      221.46      204.50      4.95 o 
  -1   2   2       20.20       22.83      1.33 o 
   0   2   2      806.97      726.30     21.32 o 
   1   2   2     1180.66     1262.73     19.41 o 
   2   2   2     1527.44     1670.76     27.60 o 
   3   2   2       67.22       64.78      3.21 o 
   4   2   2       18.36       24.47      3.18 o 
   5   2   2       59.17       59.63      5.85 o 
   6   2   2        0.78        0.00      3.79 o 
  -5   3   2       24.18       30.64      4.89 o 
  -4   3   2        1.34        3.91      2.31 o 
  -3   3   2      121.24      112.00      5.61 o 
  -2   3   2      372.39      357.79     13.89 o 
  -1   3   2      270.33      270.85      5.08 o 
   0   3   2     1103.09     1098.31     44.77 o 
   1   3   2       30.46       38.76      1.97 o 
   2   3   2        1.93        4.98      1.19 o 
   3   3   2       18.44       21.46      2.45 o 
   4   3   2       47.58       43.59      5.11 o 
   5   3   2       15.92       22.23      4.42 o 
  -5   4   2        1.51        6.56      3.58 o 
  -4   4   2        5.08        2.97      2.49 o 
  -3   4   2      103.99       97.45      6.03 o 
  -2   4   2       14.13       20.87      3.27 o 
  -1   4   2        0.27        1.79      1.06 o 
   0   4   2      104.50       84.81      5.92 o 
   1   4   2       45.15       63.14      2.79 o 
   2   4   2       10.45       11.58      2.07 o 
   3   4   2       27.06       31.26      4.38 o 
   4   4   2        2.15        2.10      2.35 o 
   5   4   2        0.75        2.19      3.33 o 
  -4   5   2        1.04        0.00      2.93 o 
  -3   5   2        1.07        0.00      2.39 o 
  -2   5   2        0.19        1.29      2.07 o 
  -1   5   2        8.20        9.28      2.37 o 
   0   5   2       50.08       47.47      3.07 o 
   1   5   2        6.72       10.59      2.22 o 
   2   5   2       26.11       28.04      4.01 o 
   3   5   2        1.42        2.47      2.64 o 
   4   5   2        2.59        0.00      2.95 o 
  -3   6   2        2.81        2.49      3.26 o 
  -2   6   2       37.27       35.07      5.08 o 
  -1   6   2       28.14       31.27      4.38 o 
   0   6   2       58.14       63.40      6.68 o 
   1   6   2        0.24        1.99      2.63 o 
   2   6   2        1.43        2.34      2.84 o 
   3   6   2        0.13        0.69      3.10 o 
  -5   0   3      202.52      191.52     14.97 o 
  -3   0   3       74.84       35.84     22.27 o 
  -1   0   3      284.28      306.24      5.22 o 
   1   0   3      180.14      179.87      3.00 o 
   3   0   3       54.69       51.30      3.16 o 
   5   0   3        0.24        2.24      3.77 o 
  -5   1   3       32.35       36.04      4.56 o 
  -4   1   3      185.37      203.92      5.37 o 
  -3   1   3       18.72       19.49      1.71 o 
  -2   1   3      275.22      274.07      3.71 o 
  -1   1   3      956.60      975.32     86.32 o 
   0   1   3     6559.16     7694.55     49.48 o 
   1   1   3    16906.87    18178.71    173.62 o 
   2   1   3      125.61      126.84      2.71 o 
   3   1   3      358.49      311.73     10.60 o 
   4   1   3       19.38       17.62      2.35 o 
   5   1   3        5.39        7.68      2.20 o 
  -6   2   3       25.13       25.95      5.06 o 
  -5   2   3       12.06       17.49      3.63 o 
  -4   2   3      382.23      330.04      9.61 o 
  -3   2   3       43.07       53.57      2.43 o 
  -2   2   3       46.36       52.70      1.96 o 
  -1   2   3       30.67       34.14      1.49 o 
   0   2   3      483.30      487.09      4.91 o 
   1   2   3     1978.75     1799.80    167.50 o 
   2   2   3       93.68      132.05      4.87 o 
   3   2   3      130.35      124.39      4.49 o 
   4   2   3       10.78       14.42      2.51 o 
   5   2   3        0.66        4.86      2.59 o 
   6   2   3        6.04       10.83      5.99 o 
  -5   3   3        5.74        4.89      3.13 o 
  -4   3   3      122.03      122.14      6.52 o 
  -3   3   3       19.41       25.97      3.60 o 
  -2   3   3      349.62      351.19      8.05 o 
  -1   3   3      140.10      150.72      3.27 o 
   0   3   3      316.66      286.27      5.14 o 
   1   3   3      189.05      180.64     13.60 o 
   2   3   3       56.15       60.44      3.23 o 
   3   3   3       45.37       48.48      3.46 o 
   4   3   3       14.06       21.07      3.73 o 
   5   3   3        7.44       10.48      3.51 o 
  -5   4   3        3.05        2.33      3.41 o 
  -4   4   3        3.93        4.23      2.53 o 
  -3   4   3        0.80        2.15      2.08 o 
  -2   4   3       14.81       23.44      3.39 o 
  -1   4   3       30.80       29.49      2.24 o 
   0   4   3       21.50       32.25      2.30 o 
   1   4   3       94.31       80.44      3.92 o 
   2   4   3      102.12       95.75      4.12 o 
   3   4   3       33.92       43.78      4.85 o 
   4   4   3       24.83       23.42      4.21 o 
   5   4   3        2.86        0.00      3.00 o 
  -4   5   3       10.70        8.32      3.78 o 
  -3   5   3        0.78        0.33      2.36 o 
  -2   5   3       19.48       18.10      3.64 o 
  -1   5   3        7.05        9.06      2.08 o 
   0   5   3        4.70        7.92      1.72 o 
   1   5   3       75.62       70.14      4.25 o 
   2   5   3       36.52       41.78      4.90 o 
   3   5   3        0.02        2.15      2.55 o 
   4   5   3        3.87        5.21      3.21 o 
  -3   6   3        0.00        1.60      3.36 o 
  -2   6   3        1.31        2.85      2.98 o 
  -1   6   3        9.90       13.13      3.40 o 
   0   6   3       11.99       16.17      3.51 o 
   1   6   3       13.11       12.57      3.41 o 
   2   6   3       10.54       19.79      4.23 o 
   3   6   3        1.82        2.43      3.42 o 
  -4   0   4       19.13       10.35      3.41 o 
  -2   0   4     2936.37     3143.48     27.10 o 
   0   0   4       51.45       25.01     12.63 o 
   2   0   4      133.13      138.91      3.71 o 
   4   0   4        0.02        2.93      1.85 o 
   6   0   4        4.56        2.14      7.30 o 
  -6   1   4       34.21       21.74      8.37 o 
  -5   1   4      114.58      105.09      6.24 o 
  -4   1   4      192.38      181.80      4.86 o 
  -3   1   4       73.83       78.29      2.61 o 
  -2   1   4      189.32      192.87     15.84 o 
  -1   1   4      297.60      260.77      8.23 o 
   0   1   4      655.47      699.35      4.43 o 
   1   1   4     4257.41     4761.97     66.08 o 
   2   1   4      789.50      858.13     19.76 o 
   3   1   4       51.89       55.57      2.50 o 
   4   1   4        0.09        1.81      1.31 o 
   5   1   4       60.47       62.30      4.54 o 
   6   1   4        0.00        2.49      7.84 o 
  -6   2   4        2.28        2.81      3.37 o 
  -5   2   4        4.93        5.91      2.87 o 
  -4   2   4        0.00        4.47      2.11 o 
  -3   2   4      102.00       93.19      3.19 o 
  -2   2   4      128.84      120.04      2.69 o 
  -1   2   4       12.18       16.10      2.41 o 
   0   2   4      460.58      440.85      5.12 o 
   1   2   4      956.49      990.85     13.12 o 
   2   2   4       61.65       62.35      4.92 o 
   3   2   4       30.76       33.69      2.81 o 
   4   2   4       19.47       24.71      3.07 o 
   5   2   4        6.31        9.79      3.08 o 
   6   2   4        0.34        0.00      5.02 o 
  -5   3   4        2.16        4.40      2.93 o 
  -4   3   4       12.45       13.56      3.21 o 
  -3   3   4      215.56      182.41      6.99 o 
  -2   3   4      169.18      172.20      4.71 o 
  -1   3   4       39.09       59.19      2.22 o 
   0   3   4        4.37        5.69      1.02 o 
   1   3   4        6.28        3.65      0.96 o 
   2   3   4       48.34       59.25      3.25 o 
   3   3   4        3.29        4.33      1.54 o 
   4   3   4       32.07       34.42      4.58 o 
   5   3   4        0.67        5.48      2.94 o 
  -5   4   4        0.68        0.00      3.00 o 
  -4   4   4       14.44       13.42      3.83 o 
  -3   4   4        6.17        4.55      2.30 o 
  -2   4   4        2.70        3.48      1.79 o 
  -1   4   4      317.22      289.61      5.34 o 
   0   4   4      150.91      145.59      3.79 o 
   1   4   4       26.75       27.83      3.49 o 
   2   4   4       68.03       69.65      3.91 o 
   3   4   4        4.80        7.09      2.84 o 
   4   4   4        6.51        4.95      2.83 o 
   5   4   4        0.07        4.06      3.36 o 
  -4   5   4        1.76        2.69      3.13 o 
  -3   5   4        3.44        3.13      2.65 o 
  -2   5   4       76.37       76.43      6.23 o 
  -1   5   4      104.12      111.46      4.65 o 
   0   5   4       53.53       65.07      3.45 o 
   1   5   4       16.98       16.73      4.05 o 
   2   5   4       24.72       30.57      4.36 o 
   3   5   4        2.54        6.50      2.93 o 
   4   5   4        1.25        3.77      3.02 o 
  -3   6   4        1.51        3.73      3.39 o 
  -2   6   4        3.20        1.64      2.84 o 
  -1   6   4       15.31       19.99      3.87 o 
   0   6   4       35.28       30.90      4.39 o 
   1   6   4        1.78        3.81      2.70 o 
   2   6   4       28.76       26.26      4.55 o 
   3   6   4        1.11        1.91      3.35 o 
  -5   0   5      139.06      136.22     12.74 o 
  -3   0   5      680.41      690.03     10.16 o 
  -1   0   5      405.44      498.99     14.07 o 
   1   0   5    17499.07    19123.66    265.69 o 
   3   0   5      506.17      512.08     11.89 o 
   5   0   5        0.16        3.91      3.59 o 
  -6   1   5        0.38        0.89      6.06 o 
  -5   1   5       49.51       58.67      5.58 o 
  -4   1   5       26.63       36.31      3.15 o 
  -3   1   5       67.98       65.23      7.26 o 
  -2   1   5      123.06      115.76      2.69 o 
  -1   1   5       93.44       83.22      2.22 o 
   0   1   5     1128.48     1174.46      7.24 o 
   1   1   5     1092.16     1160.45     11.81 o 
   2   1   5     1627.10     1676.99     20.03 o 
   3   1   5      285.58      293.66      7.32 o 
   4   1   5        0.98        2.05      1.39 o 
   5   1   5        0.59        1.23      2.10 o 
   6   1   5        8.49       14.03      6.41 o 
  -6   2   5        5.01        8.65      4.02 o 
  -5   2   5        4.48        1.21      2.38 o 
  -4   2   5        0.22        6.85      2.36 o 
  -3   2   5       79.08       78.26      3.38 o 
  -2   2   5       63.74       56.85      1.94 o 
  -1   2   5     2126.40     2184.32     96.46 o 
   0   2   5      123.69      127.70      2.45 o 
   1   2   5      342.44      321.56      4.93 o 
   2   2   5     1684.47     1595.19     37.71 o 
   3   2   5       15.93       10.77      2.87 o 
   4   2   5        9.49        9.28      1.99 o 
   5   2   5       21.03       16.20      4.03 o 
  -5   3   5        3.01        3.96      2.82 o 
  -4   3   5        0.18        0.70      2.00 o 
  -3   3   5        8.84        8.60      2.13 o 
  -2   3   5      207.32      208.51      6.20 o 
  -1   3   5       23.21       28.19      3.69 o 
   0   3   5        0.23        1.76      0.77 o 
   1   3   5      171.71      174.49      3.46 o 
   2   3   5      166.12      168.53      4.73 o 
   3   3   5       22.49       32.65      3.03 o 
   4   3   5       65.86       64.18      5.88 o 
   5   3   5        2.32        1.01      2.68 o 
  -5   4   5        6.84        7.00      3.63 o 
  -4   4   5       66.83       67.74      6.54 o 
  -3   4   5        0.71        0.31      2.06 o 
  -2   4   5        8.74       13.67      2.13 o 
  -1   4   5        2.29        2.41      1.21 o 
   0   4   5      121.47      125.30      3.90 o 
   1   4   5      311.98      297.85      9.79 o 
   2   4   5        1.58        5.85      1.74 o 
   3   4   5       26.28       21.75      3.61 o 
   4   4   5       25.54       26.79      4.37 o 
   5   4   5        0.31        1.96      3.06 o 
  -4   5   5        1.08        0.00      3.03 o 
  -3   5   5        1.95        0.00      2.33 o 
  -2   5   5       24.74       27.23      4.07 o 
  -1   5   5       14.75       18.14      2.61 o 
   0   5   5      181.12      174.64      5.59 o 
   1   5   5       84.30       83.85      4.34 o 
   2   5   5       23.56       30.52      4.36 o 
   3   5   5        7.65        4.60      2.81 o 
   4   5   5        0.16        0.00      2.85 o 
  -3   6   5        1.57        5.73      3.59 o 
  -2   6   5        7.51        4.58      3.19 o 
  -1   6   5        2.11        1.58      2.58 o 
   0   6   5        0.58        3.64      2.68 o 
   1   6   5        0.69        1.72      3.45 o 
   2   6   5        2.07        3.17      3.03 o 
   3   6   5        1.51        3.69      3.60 o 
  -4   0   6      258.65      257.78      8.77 o 
  -2   0   6        0.30        2.96      0.99 o 
   0   0   6       48.27       33.09     19.92 o 
   2   0   6      477.15      430.66      6.51 o 
   4   0   6      216.29      209.52      6.74 o 
   6   0   6        0.07        1.50      4.97 o 
  -6   1   6       11.29       18.88      8.37 o 
  -5   1   6       26.53       31.42      5.16 o 
  -4   1   6       89.34       73.43     13.67 o 
  -3   1   6     1261.57     1258.12     41.29 o 
  -2   1   6       23.05       21.08      1.46 o 
  -1   1   6      936.19     1011.54      9.41 o 
   0   1   6       83.02       82.87      1.54 o 
   1   1   6     3996.58     4349.05     20.89 o 
   2   1   6        6.35        9.82      1.17 o 
   3   1   6        8.14       12.90      1.40 o 
   4   1   6        0.02        0.68      1.25 o 
   5   1   6        8.39       16.03      3.55 o 
   6   1   6        2.73        9.13      5.86 o 
  -5   2   6        0.04        1.77      2.28 o 
  -4   2   6      291.42      275.49      8.90 o 
  -3   2   6       44.61       44.32      3.05 o 
  -2   2   6       61.30       48.88      1.88 o 
  -1   2   6     2686.17     2936.35     25.73 o 
   0   2   6     1058.55     1082.95      6.93 o 
   1   2   6      516.05      483.47      7.59 o 
   2   2   6      644.29      616.44      8.79 o 
   3   2   6        1.37        1.72      1.11 o 
   4   2   6        6.54       12.23      2.20 o 
   5   2   6        2.29        6.68      3.12 o 
  -5   3   6        5.50        6.86      3.21 o 
  -4   3   6       54.57       50.90      5.44 o 
  -3   3   6       33.50       30.51      2.94 o 
  -2   3   6      142.61      145.97      4.45 o 
  -1   3   6      428.62      419.98      6.24 o 
   0   3   6       42.43       46.78      2.05 o 
   1   3   6      154.74      141.28      3.14 o 
   2   3   6       10.54       11.85      2.12 o 
   3   3   6       20.14       28.66      3.01 o 
   4   3   6        6.19        5.61      2.45 o 
   5   3   6        3.53        5.35      3.03 o 
  -5   4   6        0.35        2.92      3.25 o 
  -4   4   6        0.81        2.30      2.52 o 
  -3   4   6        8.03        7.24      2.63 o 
  -2   4   6       17.82       22.75      2.59 o 
  -1   4   6        8.15        7.23      1.54 o 
   0   4   6      203.85      199.40      4.39 o 
   1   4   6       34.03       35.62      3.05 o 
   2   4   6       44.47       45.05      3.54 o 
   3   4   6       20.06       22.01      3.63 o 
   4   4   6        0.71        3.92      2.58 o 
   5   4   6        0.38        0.00      4.16 o 
  -4   5   6        2.60        3.15      3.26 o 
  -3   5   6        0.45        0.00      2.40 o 
  -2   5   6        4.83        8.99      2.91 o 
  -1   5   6        0.22        0.33      1.43 o 
   0   5   6      130.93      119.38      5.31 o 
   1   5   6       18.00       19.56      2.74 o 
   2   5   6       14.30       16.82      3.52 o 
   3   5   6        1.14        3.52      2.68 o 
   4   5   6        4.90        5.34      3.41 o 
  -3   6   6       11.81       14.13      4.29 o 
  -2   6   6        0.01        0.00      2.90 o 
  -1   6   6        0.00        2.56      3.18 o 
   0   6   6        1.32        4.29      2.65 o 
   1   6   6        1.82        3.15      3.63 o 
   2   6   6        4.37        6.35      3.18 o 
   3   6   6        0.25        4.36      3.56 o 
  -5   0   7      488.68      420.47     42.58 o 
  -3   0   7      536.42      564.23     10.05 o 
  -1   0   7      108.57      127.06      2.85 o 
   1   0   7     9582.51    10573.75     96.51 o 
   3   0   7      549.98      527.14     10.16 o 
   5   0   7        0.05        1.78      3.39 o 
  -6   1   7       18.90       15.86      8.20 o 
  -5   1   7      105.82      111.09      6.30 o 
  -4   1   7       97.52      106.80      4.37 o 
  -3   1   7      121.83      136.76      3.72 o 
  -2   1   7      386.92      423.83      4.53 o 
  -1   1   7     1384.28     1496.21     17.70 o 
   0   1   7      103.29      100.63      1.77 o 
   1   1   7      200.79      184.40      4.29 o 
   2   1   7      206.17      192.57      4.44 o 
   3   1   7      157.00      143.09      4.10 o 
   4   1   7        0.65        1.36      1.24 o 
   5   1   7        0.04        1.76      2.36 o 
   6   1   7        0.00        1.80      5.16 o 
  -5   2   7       15.02       18.56      3.83 o 
  -4   2   7      232.61      224.86      6.35 o 
  -3   2   7      274.06      259.63      6.72 o 
  -2   2   7       36.03       28.03      4.35 o 
  -1   2   7        0.20        5.95      1.04 o 
   0   2   7      148.12      148.20      2.66 o 
   1   2   7      414.45      414.26      5.97 o 
   2   2   7      860.86      863.63     13.30 o 
   3   2   7        7.83       12.45      1.97 o 
   4   2   7        5.58        3.21      1.61 o 
   5   2   7       41.74       41.23      4.97 o 
  -5   3   7        8.08       11.07      3.65 o 
  -4   3   7        0.80        0.00      1.89 o 
  -3   3   7       12.86       16.65      2.33 o 
  -2   3   7        1.40        2.41      1.23 o 
  -1   3   7      392.78      382.05      7.44 o 
   0   3   7      538.21      516.13      6.07 o 
   1   3   7      115.05      103.18      2.72 o 
   2   3   7      209.60      201.01      5.34 o 
   3   3   7       47.89       37.19      6.59 o 
   4   3   7       12.63       15.84      3.34 o 
   5   3   7        7.53        6.65      3.01 o 
  -5   4   7       18.23       21.54      4.86 o 
  -4   4   7        2.91        4.01      2.84 o 
  -3   4   7       30.38       32.35      4.41 o 
  -2   4   7      128.72      105.96      4.38 o 
  -1   4   7        0.00        1.25      1.33 o 
   0   4   7       51.70       51.19      2.67 o 
   1   4   7      393.34      351.45      7.21 o 
   2   4   7        9.96        8.77      2.23 o 
   3   4   7        0.10        1.78      2.05 o 
   4   4   7        0.24        1.39      2.50 o 
   5   4   7        2.76        3.85      4.44 o 
  -4   5   7        1.93        2.37      3.12 o 
  -3   5   7        3.07        4.18      2.99 o 
  -2   5   7        3.47        5.23      2.51 o 
  -1   5   7        1.81        2.30      1.65 o 
   0   5   7       24.35       29.62      4.04 o 
   1   5   7        4.19        4.79      1.92 o 
   2   5   7       18.44       21.63      3.83 o 
   3   5   7        4.01        4.08      2.82 o 
   4   5   7        1.86        3.28      2.96 o 
  -3   6   7        0.03        2.39      3.30 o 
  -2   6   7        1.38        4.38      3.12 o 
  -1   6   7       46.53       50.23      9.62 o 
   0   6   7        3.97        5.60      2.82 o 
   1   6   7        0.81        2.58      3.68 o 
   2   6   7        6.72        7.06      3.37 o 
   3   6   7        5.49        5.55      3.83 o 
  -4   0   8      104.56      109.19      5.06 o 
  -2   0   8     4611.41     5227.15     67.48 o 
   0   0   8        1.26        1.58      0.49 o 
   2   0   8       59.30       59.62      3.19 o 
   4   0   8      182.75      163.83      9.43 o 
   6   0   8       10.62       14.99      6.34 o 
  -6   1   8       13.51       17.23      6.03 o 
  -5   1   8        0.51        0.97      1.91 o 
  -4   1   8      105.47       99.62      4.22 o 
  -3   1   8      314.23      306.22      7.23 o 
  -2   1   8      233.25      249.44      3.48 o 
  -1   1   8       81.30       71.99      2.25 o 
   0   1   8     1989.72     2114.47     15.70 o 
   1   1   8       41.47       46.84      1.94 o 
   2   1   8     1494.81     1480.25     18.58 o 
   3   1   8      410.70      406.55     12.24 o 
   4   1   8       52.14       49.16      7.04 o 
   5   1   8        3.98        8.95      3.53 o 
   6   1   8        7.27       10.29      6.01 o 
  -5   2   8        7.10        7.86      3.11 o 
  -4   2   8      154.28      159.20      6.89 o 
  -3   2   8      300.72      295.50      7.21 o 
  -2   2   8      446.15      460.06      7.04 o 
  -1   2   8       41.47       48.57      2.24 o 
   0   2   8      101.96      110.44      3.60 o 
   1   2   8      594.83      589.56      8.04 o 
   2   2   8      760.67      772.34      9.33 o 
   3   2   8        0.32        1.02      1.28 o 
   4   2   8        6.52        7.29      1.94 o 
   5   2   8       39.15       39.43      5.16 o 
  -5   3   8       50.77       47.92      5.93 o 
  -4   3   8        0.15        3.77      2.20 o 
  -3   3   8      110.84      107.56      5.76 o 
  -2   3   8       16.50       10.98      2.61 o 
  -1   3   8      122.88      148.30      3.23 o 
   0   3   8        5.31        6.89      1.08 o 
   1   3   8       30.79       36.45      1.93 o 
   2   3   8      285.16      270.32      6.20 o 
   3   3   8       12.53        9.85      2.05 o 
   4   3   8       13.55       19.14      3.23 o 
   5   3   8        8.65        7.15      2.98 o 
  -5   4   8        9.32       12.38      6.19 o 
  -4   4   8        3.85        3.29      2.79 o 
  -3   4   8       56.32       61.68      5.74 o 
  -2   4   8       83.01       81.40      4.10 o 
  -1   4   8      155.52      158.11      6.32 o 
   0   4   8       69.18       69.61      2.84 o 
   1   4   8      214.39      188.50      5.50 o 
   2   4   8        4.50        5.81      1.88 o 
   3   4   8        7.75        7.72      2.21 o 
   4   4   8        0.37        1.83      2.54 o 
   5   4   8        0.09        0.00      4.99 o 
  -4   5   8        0.01        0.00      3.10 o 
  -3   5   8       12.29       13.65      3.59 o 
  -2   5   8       11.54       10.32      2.97 o 
  -1   5   8        0.00        0.00      1.57 o 
   0   5   8        6.19        3.74      2.29 o 
   1   5   8       42.31       45.61      4.22 o 
   2   5   8        2.08        1.87      1.81 o 
   3   5   8        2.38        3.64      2.78 o 
   4   5   8        0.72        3.52      3.18 o 
  -3   6   8        2.25        4.16      3.94 o 
  -2   6   8        2.06        2.24      2.93 o 
  -1   6   8        0.00        0.00      4.11 o 
   0   6   8       28.57       33.33      4.67 o 
   1   6   8        8.28       11.69      3.55 o 
   2   6   8        0.26        2.49      3.05 o 
   3   6   8        4.05       12.55      6.11 o 
  -5   0   9      244.35      215.30     12.01 o 
  -3   0   9      193.70      214.55      5.85 o 
  -1   0   9     1214.84     1385.86     38.11 o 
   1   0   9      793.02      905.80      8.08 o 
   3   0   9       43.82       38.78      3.10 o 
   5   0   9        9.45       14.54      4.96 o 
  -6   1   9        0.01        3.05      4.51 o 
  -5   1   9        4.33        6.46      2.29 o 
  -4   1   9      171.39      178.38      5.60 o 
  -3   1   9      202.65      212.62      6.16 o 
  -2   1   9        0.13        1.24      0.66 o 
  -1   1   9       16.47       17.77      1.46 o 
   0   1   9     6668.25     7270.29     91.60 o 
   1   1   9       35.88       41.45      1.90 o 
   2   1   9     2102.85     2058.59     20.69 o 
   3   1   9       29.61       23.62      6.61 o 
   4   1   9       10.26        8.10      1.92 o 
   5   1   9        0.80        3.63      2.82 o 
   6   1   9        0.23        5.35      5.86 o 
  -5   2   9        1.11        7.16      2.91 o 
  -4   2   9        0.00        1.57      1.51 o 
  -3   2   9      197.57      180.50      5.75 o 
  -2   2   9      609.09      593.60     14.33 o 
  -1   2   9      216.45      192.73      4.23 o 
   0   2   9       51.16       50.74      1.67 o 
   1   2   9        1.91        2.58      0.99 o 
   2   2   9      911.02      882.01     10.74 o 
   3   2   9      201.67      184.95      5.37 o 
   4   2   9        0.54        1.33      1.50 o 
   5   2   9        3.43        5.82      2.32 o 
  -5   3   9       16.48       18.90      4.27 o 
  -4   3   9       20.68       20.55      4.17 o 
  -3   3   9      210.65      189.31      5.75 o 
  -2   3   9       96.85       92.05      3.78 o 
  -1   3   9      411.74      419.94      6.29 o 
   0   3   9        7.38       13.46      1.38 o 
   1   3   9      669.23      641.65     10.00 o 
   2   3   9      128.11      119.94      4.30 o 
   3   3   9       43.25       37.44      3.42 o 
   4   3   9       49.01       33.58      5.55 o 
   5   3   9        0.78        2.27      2.74 o 
  -5   4   9       29.70       29.68      8.16 o 
  -4   4   9        1.12        3.56      2.89 o 
  -3   4   9        9.36       10.76      3.01 o 
  -2   4   9        0.21        1.23      1.38 o 
  -1   4   9       15.61       20.40      2.49 o 
   0   4   9       71.32       77.84      2.97 o 
   1   4   9      151.48      128.60      9.85 o 
   2   4   9       47.34       52.20      3.89 o 
   3   4   9       12.54        7.97      2.17 o 
   4   4   9        0.59        2.07      2.51 o 
   5   4   9        0.05        2.58      4.21 o 
  -4   5   9        1.38        3.24      3.33 o 
  -3   5   9       22.69       25.72      4.53 o 
  -2   5   9        0.71        2.26      2.36 o 
  -1   5   9       15.05       13.82      2.45 o 
   0   5   9        4.93        7.26      2.55 o 
   1   5   9        0.11        3.28      1.73 o 
   2   5   9       11.69       10.02      2.49 o 
   3   5   9        0.33        0.00      2.41 o 
   4   5   9        1.49        3.25      3.24 o 
  -3   6   9        6.48        7.28      5.00 o 
  -2   6   9        0.22        0.00      2.87 o 
  -1   6   9        0.31        2.68      4.31 o 
   0   6   9       14.65       14.38      3.55 o 
   1   6   9       13.77       16.49      3.91 o 
   2   6   9       35.44       39.39      5.52 o 
   3   6   9        1.86        3.56      4.95 o 
  -4   0  10      530.31      556.94     13.00 o 
  -2   0  10     2479.01     2869.54     52.26 o 
   0   0  10      271.90      175.98     65.84 o 
   2   0  10      991.14      980.22     10.28 o 
   4   0  10      230.81      221.94     11.27 o 
   6   0  10        0.96        1.97      5.33 o 
  -6   1  10        0.07        4.49      4.39 o 
  -5   1  10       10.87       13.23      3.10 o 
  -4   1  10      534.29      511.77     12.67 o 
  -3   1  10      293.25      259.65      6.29 o 
  -2   1  10      543.29      606.35      5.81 o 
  -1   1  10      458.68      489.50      8.02 o 
   0   1  10       28.24       28.67      1.28 o 
   1   1  10      772.40      759.69      8.65 o 
   2   1  10      214.14      203.57      7.31 o 
   3   1  10       97.61       76.76     13.26 o 
   4   1  10        2.86        1.88      1.49 o 
   5   1  10        0.04        1.84      2.64 o 
   6   1  10       11.02        9.41      5.00 o 
  -5   2  10       15.67       17.80      3.88 o 
  -4   2  10       12.02        8.74      2.48 o 
  -3   2  10      250.89      230.47      5.87 o 
  -2   2  10       33.33       39.50      2.69 o 
  -1   2  10        5.88        9.24      1.40 o 
   0   2  10        6.47        7.00      1.08 o 
   1   2  10      153.85      170.54      4.08 o 
   2   2  10      542.23      521.73      7.90 o 
   3   2  10       80.69       83.02      3.91 o 
   4   2  10        3.39        6.79      1.90 o 
   5   2  10        0.64        2.77      2.21 o 
  -5   3  10       11.33        7.76      3.24 o 
  -4   3  10       11.50        9.25      2.95 o 
  -3   3  10      439.34      394.04     14.51 o 
  -2   3  10      131.20      124.10      4.34 o 
  -1   3  10        8.75        8.58      1.58 o 
   0   3  10       64.93       71.83      2.36 o 
   1   3  10      268.00      221.26     11.13 o 
   2   3  10      115.06      116.55      4.31 o 
   3   3  10       36.63       28.56      3.38 o 
   4   3  10        0.04        0.00      1.73 o 
   5   3  10        4.14        0.00      2.68 o 
  -5   4  10        4.52        3.57      5.30 o 
  -4   4  10        0.12        4.93      3.09 o 
  -3   4  10        0.47        0.65      2.05 o 
  -2   4  10       18.31       12.98      3.91 o 
  -1   4  10       12.50       11.73      2.02 o 
   0   4  10      105.37       92.00      3.11 o 
   1   4  10      195.10      161.00     24.54 o 
   2   4  10       32.85       31.42      3.22 o 
   3   4  10      124.34      119.68      5.21 o 
   4   4  10        3.18        1.60      2.61 o 
  -4   5  10       34.26       43.54      6.23 o 
  -3   5  10       20.02       20.49      4.15 o 
  -2   5  10       46.41       51.12      5.40 o 
  -1   5  10       44.06       35.89      7.05 o 
   0   5  10       58.07       57.18      5.29 o 
   1   5  10      150.21      129.13      7.28 o 
   2   5  10        7.14        9.43      2.47 o 
   3   5  10        0.78        0.00      2.35 o 
   4   5  10        3.97        4.03      3.53 o 
  -3   6  10        0.38        4.72      4.89 o 
  -2   6  10        0.26        0.00      2.81 o 
  -1   6  10        0.07        0.02      3.28 o 
   0   6  10        3.20        7.63      3.07 o 
   1   6  10        3.91        2.39      2.94 o 
   2   6  10        0.29        2.54      3.75 o 
  -5   0  11       28.01       18.49      5.04 o 
  -3   0  11      386.31      371.06     10.70 o 
  -1   0  11     3055.23     3284.60     64.11 o 
   1   0  11     5122.22     5566.64     51.84 o 
   3   0  11      174.79      160.48      5.14 o 
   5   0  11        2.20        8.00      4.11 o 
  -6   1  11        2.62        0.00      6.77 o 
  -5   1  11        7.97       16.16      3.98 o 
  -4   1  11       92.51       70.00     10.37 o 
  -3   1  11      152.64      139.30      4.38 o 
  -2   1  11     2355.05     2637.89     33.04 o 
  -1   1  11      736.14      874.23      8.09 o 
   0   1  11      130.23      174.88      3.20 o 
   1   1  11      182.63      155.02      2.43 o 
   2   1  11      167.05      161.27      4.40 o 
   3   1  11       46.25       42.43      3.05 o 
   4   1  11        7.65        6.14      2.00 o 
   5   1  11        6.22        4.97      3.01 o 
   6   1  11       20.58       19.89      4.97 o 
  -5   2  11       12.06       14.05      3.55 o 
  -4   2  11       68.44       78.04      4.58 o 
  -3   2  11        0.02        3.74      1.55 o 
  -2   2  11       64.08       58.03      2.88 o 
  -1   2  11       69.36       52.69      2.39 o 
   0   2  11     1863.12     1979.93     15.68 o 
   1   2  11      185.64      196.19      4.42 o 
   2   2  11      190.46      189.81      4.98 o 
   3   2  11        0.42        1.63      1.46 o 
   4   2  11        2.01        3.00      1.74 o 
   5   2  11        0.27        2.01      2.47 o 
  -5   3  11        0.00        1.49      2.71 o 
  -4   3  11       15.44       16.88      3.53 o 
  -3   3  11      134.72       93.17     18.54 o 
  -2   3  11       58.82       55.68      3.51 o 
  -1   3  11       63.76       60.28      3.04 o 
   0   3  11       82.15       77.99      2.49 o 
   1   3  11        3.51        3.03      1.39 o 
   2   3  11      742.98      674.64     12.61 o 
   3   3  11       39.57       42.73      3.75 o 
   4   3  11       36.54       30.13      3.95 o 
   5   3  11        6.87        3.55      2.89 o 
  -4   4  11       12.46       14.36      3.81 o 
  -3   4  11       17.25       21.54      3.97 o 
  -2   4  11       48.25       51.06      3.86 o 
  -1   4  11        0.14        0.46      1.22 o 
   0   4  11       28.28       32.75      2.78 o 
   1   4  11       58.49       55.59      5.42 o 
   2   4  11       47.63       47.11      3.83 o 
   3   4  11        0.87        5.20      2.01 o 
   4   4  11        0.18        0.94      2.61 o 
  -4   5  11        1.16        2.75      3.47 o 
  -3   5  11       45.83       47.43      5.90 o 
  -2   5  11       23.18       27.16      3.82 o 
  -1   5  11        9.45        8.03      2.69 o 
   0   5  11       92.04       93.74      8.97 o 
   1   5  11       67.21       66.19      5.77 o 
   2   5  11        4.83        5.26      2.15 o 
   3   5  11        8.33       12.64      3.43 o 
   4   5  11        1.57        4.33      3.57 o 
  -2   6  11        1.41        1.62      3.06 o 
  -1   6  11       16.20       12.86      3.65 o 
   0   6  11        0.23        0.34      2.62 o 
   1   6  11        2.64        0.44      2.87 o 
   2   6  11        1.90        3.35      4.57 o 
  -6   0  12        0.08        0.00      4.47 o 
  -4   0  12        0.24        0.00      2.31 o 
  -2   0  12      464.89      648.07     11.16 o 
   0   0  12       55.55       43.89     14.66 o 
   2   0  12       74.54       73.21      3.16 o 
   4   0  12      151.28      144.97      9.43 o 
   6   0  12        0.06        3.05      5.20 o 
  -6   1  12       15.85       18.35      9.62 o 
  -5   1  12       60.92       65.62      6.89 o 
  -4   1  12      255.01      180.22     29.84 o 
  -3   1  12       27.41       22.82      4.99 o 
  -2   1  12      675.79      708.73      6.96 o 
  -1   1  12      293.76      299.02      4.92 o 
   0   1  12      353.99      392.27      4.12 o 
   1   1  12      234.50      212.08      3.43 o 
   2   1  12      107.47      117.27      3.10 o 
   3   1  12       51.57       54.84      3.32 o 
   4   1  12       15.34       18.48      2.51 o 
   5   1  12        4.55        9.44      3.24 o 
  -5   2  12       10.17       12.18      4.31 o 
  -4   2  12       11.90       17.23      2.56 o 
  -3   2  12      437.28      425.88      8.17 o 
  -2   2  12      386.18      366.43      7.99 o 
  -1   2  12      121.52      128.89      3.94 o 
   0   2  12     1337.01     1386.31     10.29 o 
   1   2  12      260.68      235.85      4.87 o 
   2   2  12      239.33      230.79      5.49 o 
   3   2  12      517.93      419.31      9.92 o 
   4   2  12        0.26        2.43      1.65 o 
   5   2  12       20.75       22.11      4.26 o 
  -5   3  12        2.10        0.81      2.90 o 
  -4   3  12      130.29      134.67      7.06 o 
  -3   3  12       10.74       10.22      2.10 o 
  -2   3  12        0.65        3.62      1.42 o 
  -1   3  12      267.66      258.22      5.78 o 
   0   3  12      158.27      137.34      3.22 o 
   1   3  12        8.69        9.87      2.08 o 
   2   3  12        2.66        9.83      2.05 o 
   3   3  12      412.41      374.54      8.35 o 
   4   3  12       12.60       14.89      2.84 o 
   5   3  12        0.15        0.00      2.73 o 
  -4   4  12      103.60      107.12      8.03 o 
  -3   4  12       31.46       37.60      4.25 o 
  -2   4  12      290.35      253.59      6.83 o 
  -1   4  12       16.70       19.51      4.00 o 
   0   4  12        3.40        4.15      1.68 o 
   1   4  12       23.71       26.32      2.89 o 
   2   4  12        6.50        8.63      2.15 o 
   3   4  12       32.12       29.93      3.56 o 
   4   4  12        9.86        3.75      2.86 o 
  -4   5  12       15.74       14.54      4.37 o 
  -3   5  12        4.31        6.89      3.14 o 
  -2   5  12       24.21       18.75      2.94 o 
  -1   5  12        1.68        1.68      1.73 o 
   0   5  12        1.46        4.27      2.56 o 
   1   5  12        0.60        3.56      2.46 o 
   2   5  12       29.49       34.74      3.73 o 
   3   5  12        7.51        8.28      3.26 o 
   4   5  12        0.33        1.49      3.71 o 
  -2   6  12        6.53        8.47      3.54 o 
  -1   6  12        6.69       13.59      3.71 o 
   0   6  12        9.26        8.50      3.28 o 
   1   6  12        1.69        1.62      2.90 o 
   2   6  12        0.07        1.93      4.09 o 
  -5   0  13        7.90        9.96      4.33 o 
  -3   0  13       10.75       10.77      2.07 o 
  -1   0  13        0.26        1.11      0.77 o 
   1   0  13        0.18        0.38      0.75 o 
   3   0  13        0.06        1.87      1.33 o 
   5   0  13        1.35        0.75      3.75 o 
  -5   1  13        2.75        3.60      2.64 o 
  -4   1  13       24.46       23.71      2.95 o 
  -3   1  13      145.33      122.68     22.51 o 
  -2   1  13     1351.98     1417.29     22.59 o 
  -1   1  13      875.25      986.60      9.74 o 
   0   1  13     1049.19     1073.48     10.18 o 
   1   1  13       99.38      107.77      2.31 o 
   2   1  13        2.33        2.42      0.97 o 
   3   1  13       50.06       56.74      3.84 o 
   4   1  13       14.65       18.97      2.99 o 
   5   1  13       11.71       17.77      4.03 o 
  -5   2  13        6.26        6.50      3.05 o 
  -4   2  13      181.56      154.75      5.61 o 
  -3   2  13     1401.60     1339.39     30.14 o 
  -2   2  13      326.57      318.03      9.54 o 
  -1   2  13      620.26      616.79      7.96 o 
   0   2  13      137.63      141.55      2.95 o 
   1   2  13      173.06      151.38      3.33 o 
   2   2  13       35.27       33.17      2.81 o 
   3   2  13      101.01      103.82      4.47 o 
   4   2  13       19.78       19.63      2.94 o 
   5   2  13        0.00        6.00      3.61 o 
  -5   3  13        2.38        0.00      2.90 o 
  -4   3  13       19.27       26.12      4.37 o 
  -3   3  13       36.46       42.77      3.67 o 
  -2   3  13       16.89       15.73      2.50 o 
  -1   3  13      263.90      252.28      6.88 o 
   0   3  13        2.15        1.92      0.90 o 
   1   3  13        1.07        0.84      1.15 o 
   2   3  13      347.15      321.36      7.36 o 
   3   3  13      106.21      104.27      4.82 o 
   4   3  13        6.85        9.33      2.58 o 
   5   3  13        0.66        0.00      3.02 o 
  -4   4  13        0.10        4.62      3.07 o 
  -3   4  13       22.25       14.07      3.42 o 
  -2   4  13      137.63      140.87      5.28 o 
  -1   4  13        0.01        0.00      1.26 o 
   0   4  13        0.03        1.04      1.72 o 
   1   4  13      196.36      174.53     10.17 o 
   2   4  13      141.28      138.94      5.84 o 
   3   4  13        0.57        3.06      2.01 o 
   4   4  13        0.98        1.45      2.77 o 
  -4   5  13        4.06        8.26      5.41 o 
  -3   5  13        0.37        0.07      2.60 o 
  -2   5  13        6.19        7.41      2.22 o 
  -1   5  13        0.08        1.36      1.94 o 
   0   5  13       34.26       32.78      4.45 o 
   1   5  13        2.71        5.57      2.64 o 
   2   5  13       15.95       12.07      2.69 o 
   3   5  13        1.13        3.36      2.67 o 
   4   5  13       15.15       15.68      9.71 o 
  -2   6  13        5.33        7.93      4.17 o 
  -1   6  13       26.15       26.62      4.66 o 
   0   6  13        6.41       11.71      3.57 o 
   1   6  13        1.52        0.24      2.96 o 
   2   6  13        1.62        0.00      4.13 o 
  -4   0  14       84.04       89.41      7.46 o 
  -2   0  14      462.01      540.78      8.15 o 
   0   0  14      297.46      237.35     71.89 o 
   2   0  14      942.26      844.28     15.66 o 
   4   0  14        4.63        4.54      3.40 o 
  -5   1  14       24.69       27.24      4.38 o 
  -4   1  14        4.54        5.07      1.97 o 
  -3   1  14      144.76      125.09     10.25 o 
  -2   1  14      259.40      217.89     35.12 o 
  -1   1  14      471.64      514.77      6.83 o 
   0   1  14      532.65      536.59      5.19 o 
   1   1  14     1453.90     1554.94     17.68 o 
   2   1  14       87.05       61.33      8.14 o 
   3   1  14      223.42      218.08      6.56 o 
   4   1  14       22.48       23.20      3.26 o 
   5   1  14       28.98       21.69      4.47 o 
  -5   2  14       15.90       17.47      3.89 o 
  -4   2  14        0.70        1.07      1.51 o 
  -3   2  14        0.45        2.45      1.63 o 
  -2   2  14       19.67       21.04      2.33 o 
  -1   2  14      138.81      135.47      3.95 o 
   0   2  14      249.23      288.58      4.57 o 
   1   2  14        5.02        4.12      1.18 o 
   2   2  14       38.33       42.52      3.11 o 
   3   2  14      462.43      418.92      8.36 o 
   4   2  14        1.05        3.21      1.96 o 
   5   2  14       12.97       15.57      3.93 o 
  -5   3  14        0.31        5.85      3.26 o 
  -4   3  14       14.35       20.75      3.28 o 
  -3   3  14       15.83       13.13      2.58 o 
  -2   3  14      106.24      102.29      4.30 o 
  -1   3  14       29.09       25.25      2.41 o 
   0   3  14       84.72       88.76      2.73 o 
   1   3  14       15.14       12.39      2.13 o 
   2   3  14      251.28      224.97      6.18 o 
   3   3  14       53.80       46.13      4.03 o 
   4   3  14       30.14       24.47      3.51 o 
   5   3  14        3.30        2.23      3.38 o 
  -4   4  14       65.09       65.95      6.78 o 
  -3   4  14        0.00        0.85      1.75 o 
  -2   4  14        0.06        1.48      1.64 o 
  -1   4  14       36.08       29.46      3.31 o 
   0   4  14       37.22       32.39      3.91 o 
   1   4  14      144.56      124.95      5.98 o 
   2   4  14      216.70      207.98      7.21 o 
   3   4  14       49.76       51.91      4.45 o 
   4   4  14       28.60       27.49      4.65 o 
  -3   5  14       21.88       21.54      4.61 o 
  -2   5  14       36.21       41.94      4.08 o 
  -1   5  14        0.11        1.90      2.36 o 
   0   5  14        1.17        1.35      2.31 o 
   1   5  14       38.24       43.11      5.04 o 
   2   5  14        5.18        5.60      2.34 o 
   3   5  14        0.34        0.03      2.65 o 
  -2   6  14       31.40       36.69      8.05 o 
  -1   6  14        9.62        9.36      3.51 o 
   0   6  14        0.03        1.12      2.81 o 
   1   6  14        0.44        1.53      2.88 o 
   2   6  14        0.00        4.42      4.51 o 
  -5   0  15       15.24       10.10      4.31 o 
  -3   0  15      764.37      774.88     15.04 o 
  -1   0  15    11599.99    13359.81    204.58 o 
   1   0  15     1011.33     1022.66     10.77 o 
   3   0  15       38.89       31.23      5.12 o 
   5   0  15        2.69        0.00      4.11 o 
  -5   1  15       47.58       45.00      5.26 o 
  -4   1  15      321.67      308.85      7.88 o 
  -3   1  15        0.09        2.26      1.42 o 
  -2   1  15       40.48       21.85      7.00 o 
  -1   1  15      582.21      695.38      9.55 o 
   0   1  15       26.62       25.20      1.50 o 
   1   1  15      725.46      740.36     10.02 o 
   2   1  15       52.86       43.90      9.59 o 
   3   1  15       15.30       18.30      2.37 o 
   4   1  15       78.70       88.41      6.54 o 
   5   1  15        5.25        5.36      3.25 o 
  -5   2  15        0.38        1.67      3.63 o 
  -4   2  15        4.61        7.75      2.14 o 
  -3   2  15       10.28       12.42      2.29 o 
  -2   2  15      116.23      112.24      5.72 o 
  -1   2  15      423.16      437.22      6.98 o 
   0   2  15        4.73        3.41      0.92 o 
   1   2  15       76.53       71.10      2.09 o 
   2   2  15       34.26       33.21      2.87 o 
   3   2  15      155.37      156.65      5.39 o 
   4   2  15        3.49        4.30      2.07 o 
   5   2  15        0.90        1.36      3.13 o 
  -5   3  15        0.67        0.00      2.93 o 
  -4   3  15       10.31        9.32      2.42 o 
  -3   3  15        1.18        1.58      1.65 o 
  -2   3  15      561.97      530.19      9.26 o 
  -1   3  15       17.13       21.72      2.74 o 
   0   3  15       38.03       40.50      2.19 o 
   1   3  15        0.63        0.50      1.22 o 
   2   3  15       18.35       23.24      2.85 o 
   3   3  15       18.03       23.66      3.14 o 
   4   3  15       38.81       26.80      3.62 o 
   5   3  15        0.33        2.51      3.35 o 
  -4   4  15       85.54       87.86      7.61 o 
  -3   4  15       10.86       17.37      2.93 o 
  -2   4  15       22.76       26.76      3.15 o 
  -1   4  15        6.36        7.91      2.00 o 
   0   4  15       35.87       40.74      4.41 o 
   1   4  15       22.16       23.15      2.81 o 
   2   4  15        0.46        2.90      1.80 o 
   3   4  15        0.36        0.20      1.90 o 
   4   4  15       16.41       15.77      3.74 o 
  -3   5  15       49.66       54.22      6.35 o 
  -2   5  15        1.19        4.06      2.10 o 
  -1   5  15       87.02       96.36      6.25 o 
   0   5  15        8.80       11.15      3.10 o 
   1   5  15        9.76        9.43      3.00 o 
   2   5  15       12.29       14.04      2.91 o 
   3   5  15        9.71       12.32      3.09 o 
  -2   6  15        0.00        0.46      4.71 o 
  -1   6  15       17.12        9.65      3.68 o 
   0   6  15        0.05        1.13      2.79 o 
   1   6  15        0.22        1.03      2.98 o 
   2   6  15        2.20        2.45      3.35 o 
  -4   0  16       79.06       84.33      8.72 o 
  -2   0  16      244.45      281.48      8.79 o 
   0   0  16     1426.61     1070.74    348.38 o 
   2   0  16      217.19      223.90      5.69 o 
   4   0  16        0.28        1.77      2.99 o 
  -5   1  16        1.72        0.00      2.45 o 
  -4   1  16        5.68        9.10      2.64 o 
  -3   1  16      343.46      351.25      7.22 o 
  -2   1  16       42.84       36.20      8.20 o 
  -1   1  16      796.69      921.04      9.23 o 
   0   1  16        3.48        5.25      0.90 o 
   1   1  16      366.99      340.44      4.48 o 
   2   1  16        0.06        1.69      1.06 o 
   3   1  16       30.73       32.39      2.98 o 
   4   1  16        8.37       12.59      3.20 o 
   5   1  16        1.80        5.04      3.26 o 
  -5   2  16        2.34        3.75      2.87 o 
  -4   2  16       58.44       75.10      4.92 o 
  -3   2  16      422.19      404.47      8.32 o 
  -2   2  16       69.45       67.14      3.54 o 
  -1   2  16      144.45      124.08      3.92 o 
   0   2  16      149.40      129.51      2.99 o 
   1   2  16      425.33      425.98      7.01 o 
   2   2  16        2.71        1.10      1.25 o 
   3   2  16      134.35      125.25      5.21 o 
   4   2  16       14.12       18.24      3.18 o 
   5   2  16        5.28        4.93      3.46 o 
  -5   3  16       40.18       34.32      5.41 o 
  -4   3  16       54.03       47.91      4.95 o 
  -3   3  16       74.27       77.45      4.87 o 
  -2   3  16      364.53      326.21      7.42 o 
  -1   3  16      171.98      161.41      4.95 o 
   0   3  16      173.13      155.80      6.77 o 
   1   3  16       10.96       10.87      1.96 o 
   2   3  16      217.10      189.08      7.05 o 
   3   3  16      103.72       98.17      5.05 o 
   4   3  16        1.11        5.38      2.43 o 
   5   3  16        2.82        7.38      3.43 o 
  -4   4  16        0.74        0.00      2.92 o 
  -3   4  16        0.05        0.90      1.83 o 
  -2   4  16      104.50       97.08      4.79 o 
  -1   4  16       59.51       55.82      3.93 o 
   0   4  16        1.01        3.11      1.96 o 
   1   4  16        5.29        3.08      1.66 o 
   2   4  16       24.65       22.24      2.98 o 
   3   4  16       14.78       17.86      3.11 o 
   4   4  16       10.48       14.87      3.25 o 
  -3   5  16        3.85        2.95      2.98 o 
  -2   5  16        3.41        3.39      2.14 o 
  -1   5  16       30.07       33.97      4.70 o 
   0   5  16       12.44       12.86      3.18 o 
   1   5  16        1.29        4.96      2.86 o 
   2   5  16        0.27        2.91      2.35 o 
   3   5  16        1.00        2.14      2.58 o 
  -2   6  16        1.93        0.00      4.77 o 
  -1   6  16        4.78        4.09      3.21 o 
   0   6  16        1.30        1.11      3.04 o 
   1   6  16        0.04        2.31      3.21 o 
   2   6  16       16.62       18.67      4.53 o 
  -5   0  17        0.06        1.35      3.55 o 
  -3   0  17      194.46      187.35     11.31 o 
  -1   0  17      368.08      476.80      7.60 o 
   1   0  17       34.34       38.23      2.74 o 
   3   0  17        8.06        7.25      3.74 o 
   5   0  17       49.75       46.76      8.49 o 
  -5   1  17       16.36       15.86      3.82 o 
  -4   1  17       72.62       78.64      6.11 o 
  -3   1  17       61.26       67.05      3.82 o 
  -2   1  17      775.48      737.23     12.15 o 
  -1   1  17       26.75       32.59      1.71 o 
   0   1  17      441.23      491.86      5.55 o 
   1   1  17      541.66      556.28      6.79 o 
   2   1  17      384.21      344.57      8.57 o 
   3   1  17       71.85       67.02      3.68 o 
   4   1  17       29.99       29.52      4.33 o 
   5   1  17        0.10        1.40      3.00 o 
  -5   2  17       22.06       21.24      4.94 o 
  -4   2  17      127.94      111.07      5.10 o 
  -3   2  17       39.25       52.10      3.94 o 
  -2   2  17       38.34       42.37      3.22 o 
  -1   2  17       41.17       44.56      2.94 o 
   0   2  17        0.23        2.84      0.89 o 
   1   2  17       25.48       18.84      2.09 o 
   2   2  17       20.33       16.57      2.31 o 
   3   2  17      172.62      167.03      5.65 o 
   4   2  17       58.06       57.42      4.60 o 
   5   2  17        2.40        2.21      3.44 o 
  -5   3  17       29.69       27.06      5.18 o 
  -4   3  17        9.38       11.78      3.00 o 
  -3   3  17      412.90      381.42      8.77 o 
  -2   3  17      177.50      166.51      5.53 o 
  -1   3  17      132.44      133.00      4.62 o 
   0   3  17       34.54       36.31      2.71 o 
   1   3  17        2.69        1.61      1.38 o 
   2   3  17       59.04       61.26      4.13 o 
   3   3  17       76.65       76.17      4.93 o 
   4   3  17       64.44       71.93      5.42 o 
   5   3  17        0.30        3.82      4.06 o 
  -4   4  17        0.32        2.09      3.03 o 
  -3   4  17       20.24       20.13      3.15 o 
  -2   4  17       53.15       51.10      4.18 o 
  -1   4  17      132.45      117.66      4.85 o 
   0   4  17        6.11       12.81      2.89 o 
   1   4  17       22.29       18.56      3.38 o 
   2   4  17       57.73       52.96      4.31 o 
   3   4  17        0.01        1.84      2.03 o 
   4   4  17        0.06        5.48      2.68 o 
  -3   5  17        6.22        2.69      3.21 o 
  -2   5  17        0.15        1.42      2.01 o 
  -1   5  17        2.84        3.92      2.65 o 
   0   5  17       18.08       14.80      3.48 o 
   1   5  17        2.37        6.44      2.88 o 
   2   5  17        0.53        4.90      2.97 o 
   3   5  17        0.90        2.40      2.58 o 
  -2   6  17       17.55       18.62      6.99 o 
  -1   6  17        7.45       11.09      3.79 o 
   0   6  17        0.27        0.23      2.72 o 
   1   6  17        2.16        1.16      3.13 o 
   2   6  17        1.06        4.84      4.21 o 
  -4   0  18      366.93      299.58     17.46 o 
  -2   0  18      166.93      163.52      5.00 o 
   0   0  18      277.79      178.92     58.31 o 
   2   0  18     1093.51     1047.87     22.25 o 
   4   0  18       24.85       28.62      7.93 o 
  -5   1  18       79.20       87.44      7.32 o 
  -4   1  18        0.21        1.24      2.03 o 
  -3   1  18       12.83       11.92      2.02 o 
  -2   1  18       57.34       60.53      3.24 o 
  -1   1  18     1032.20     1044.21      9.85 o 
   0   1  18     1116.27     1108.31      8.42 o 
   1   1  18       17.13       30.33      1.80 o 
   2   1  18        4.55        7.07      1.52 o 
   3   1  18        1.40        0.08      1.34 o 
   4   1  18        0.49        1.11      2.12 o 
   5   1  18        0.03        0.00      2.94 o 
  -5   2  18        8.52        4.41      3.05 o 
  -4   2  18       11.12       12.98      2.54 o 
  -3   2  18      634.98      571.77     17.41 o 
  -2   2  18       63.94       66.74      3.72 o 
  -1   2  18       58.62       59.68      3.48 o 
   0   2  18      504.88      507.98      7.08 o 
   1   2  18       84.53       78.88      3.34 o 
   2   2  18        4.88        7.17      1.76 o 
   3   2  18      112.62      105.52      4.75 o 
   4   2  18        0.55        1.95      1.96 o 
   5   2  18        4.61        5.46      3.63 o 
  -5   3  18        8.14       13.01      4.03 o 
  -4   3  18        1.23        1.64      2.03 o 
  -3   3  18      295.58      271.22      7.58 o 
  -2   3  18       10.86       14.09      2.43 o 
  -1   3  18      404.29      371.98      7.54 o 
   0   3  18      126.15      116.19      4.63 o 
   1   3  18        0.01        1.49      1.34 o 
   2   3  18       15.13       17.00      2.57 o 
   3   3  18        4.59        9.96      2.47 o 
   4   3  18       23.86       22.06      3.51 o 
   5   3  18        0.64        6.16      5.73 o 
  -4   4  18       21.31       17.52      4.48 o 
  -3   4  18        0.91        1.26      2.00 o 
  -2   4  18        0.74        3.20      1.87 o 
  -1   4  18       98.28       99.43      4.58 o 
   0   4  18       17.81       18.74      3.42 o 
   1   4  18       39.59       49.29      4.99 o 
   2   4  18       31.40       30.84      3.55 o 
   3   4  18        4.28        4.05      2.23 o 
   4   4  18       29.34       33.21      4.28 o 
  -3   5  18        5.26        3.44      3.20 o 
  -2   5  18       18.37       15.65      2.96 o 
  -1   5  18        1.29        2.38      2.45 o 
   0   5  18        0.09        0.00      2.25 o 
   1   5  18        8.13       10.71      3.32 o 
   2   5  18        8.69       10.38      3.47 o 
   3   5  18        0.43        1.52      2.61 o 
  -1   6  18        0.47        2.50      3.30 o 
   0   6  18       20.19       19.29      4.63 o 
   1   6  18        4.48        4.27      3.39 o 
   2   6  18        7.81        7.59      5.65 o 
  -5   0  19       90.11       88.74     10.40 o 
  -3   0  19      848.66      749.00     42.05 o 
  -1   0  19       48.42       47.07      2.97 o 
   1   0  19       62.90       67.93      3.32 o 
   3   0  19       56.50       59.67      7.35 o 
   5   0  19        0.49        0.01      4.34 o 
  -5   1  19        0.43        2.64      2.68 o 
  -4   1  19       67.88       81.77      6.36 o 
  -3   1  19        8.11       11.39      2.07 o 
  -2   1  19      258.77      246.70      5.75 o 
  -1   1  19       75.45       77.79      2.40 o 
   0   1  19       99.24      104.79      3.03 o 
   1   1  19        7.91        8.50      1.16 o 
   2   1  19      159.08      153.97      4.65 o 
   3   1  19        7.35        5.87      1.85 o 
   4   1  19      105.79      108.87      6.86 o 
   5   1  19        1.97        4.69      3.40 o 
  -5   2  19        0.04        1.11      2.98 o 
  -4   2  19        0.09        1.85      2.04 o 
  -3   2  19        0.09        2.19      1.60 o 
  -2   2  19       61.16       68.21      3.91 o 
  -1   2  19       24.88       23.54      2.36 o 
   0   2  19      688.90      679.06     10.64 o 
   1   2  19       79.94       74.85      3.39 o 
   2   2  19       22.59       22.25      2.59 o 
   3   2  19       18.81       26.07      3.29 o 
   4   2  19       29.64       39.24      5.15 o 
   5   2  19        0.23        0.21      3.28 o 
  -5   3  19       12.01       14.25      7.84 o 
  -4   3  19       18.08       17.88      3.27 o 
  -3   3  19      108.34      120.08      5.44 o 
  -2   3  19      260.37      247.85      6.82 o 
  -1   3  19        9.38        9.71      1.92 o 
   0   3  19        0.11        1.29      1.62 o 
   1   3  19        8.27        7.39      1.81 o 
   2   3  19       56.22       43.68      3.76 o 
   3   3  19       89.22       90.60      4.99 o 
   4   3  19        0.29        0.00      2.22 o 
  -4   4  19       22.48       25.58      5.06 o 
  -3   4  19        1.98        3.52      2.15 o 
  -2   4  19      179.28      164.71      6.09 o 
  -1   4  19      107.67      102.40      4.76 o 
   0   4  19        8.98       11.72      2.94 o 
   1   4  19        0.10        1.04      1.96 o 
   2   4  19        0.03        2.80      1.91 o 
   3   4  19        0.01        0.02      1.93 o 
   4   4  19        0.11        4.57      2.85 o 
  -3   5  19        0.17        0.00      3.16 o 
  -2   5  19        9.08       12.33      2.83 o 
  -1   5  19       11.97       10.42      3.12 o 
   0   5  19       10.46       15.42      3.52 o 
   1   5  19        0.44        1.10      2.36 o 
   2   5  19        5.88        7.17      3.12 o 
   3   5  19       10.67       15.21      3.37 o 
  -1   6  19        5.88        5.33      3.50 o 
   0   6  19        0.37        0.00      2.99 o 
   1   6  19        6.73       15.32      4.20 o 
  -4   0  20        0.32        2.93      3.04 o 
  -2   0  20      944.69      982.97     20.78 o 
   0   0  20      640.13      455.43    156.35 o 
   2   0  20      705.70      689.94     14.32 o 
   4   0  20       61.67       51.53      8.09 o 
  -5   1  20        2.35        3.56      2.99 o 
  -4   1  20        3.41        6.20      2.93 o 
  -3   1  20      212.94      202.53      6.77 o 
  -2   1  20      110.43      105.66      4.02 o 
  -1   1  20      421.08      424.93      5.42 o 
   0   1  20       92.07      113.69      3.02 o 
   1   1  20      459.75      448.04      5.77 o 
   2   1  20       77.49       79.47      3.57 o 
   3   1  20        1.64        1.48      1.52 o 
   4   1  20       80.78       80.72      6.83 o 
   5   1  20        0.68        2.02      3.41 o 
  -5   2  20        2.35        5.26      3.35 o 
  -4   2  20        0.20        0.57      1.82 o 
  -3   2  20      124.28      114.19      5.29 o 
  -2   2  20     1080.62     1001.05     20.10 o 
  -1   2  20       47.93       48.31      3.60 o 
   0   2  20      348.79      344.68      6.09 o 
   1   2  20       78.44       68.66      3.53 o 
   2   2  20       18.54       23.72      2.82 o 
   3   2  20       24.29       23.87      3.06 o 
   4   2  20       41.73       40.37      4.62 o 
   5   2  20        0.30        0.00      3.33 o 
  -4   3  20       12.09       10.01      2.79 o 
  -3   3  20      190.25      176.40      6.38 o 
  -2   3  20        0.16        2.78      1.72 o 
  -1   3  20        2.40        0.72      1.27 o 
   0   3  20       24.00       27.62      3.68 o 
   1   3  20       97.51       99.80      4.67 o 
   2   3  20        0.07        0.00      1.57 o 
   3   3  20      126.47      114.85      5.33 o 
   4   3  20        0.27        0.00      2.48 o 
  -4   4  20       37.25       31.82      5.58 o 
  -3   4  20       65.44       59.72      4.94 o 
  -2   4  20       22.34       24.58      3.23 o 
  -1   4  20       87.72       79.39      5.44 o 
   0   4  20       16.84       12.20      2.99 o 
   1   4  20        1.07        2.53      2.31 o 
   2   4  20        0.43        0.31      1.82 o 
   3   4  20        4.23        4.10      2.24 o 
   4   4  20        0.40        2.00      2.67 o 
  -3   5  20        0.01        1.52      2.85 o 
  -2   5  20       12.14       13.36      3.40 o 
  -1   5  20       88.78       79.09      6.86 o 
   0   5  20       63.61       63.87      6.34 o 
   1   5  20        0.04        3.95      2.80 o 
   2   5  20        0.09        0.00      2.59 o 
   3   5  20        0.00        2.09      2.68 o 
  -1   6  20        1.68        4.14      3.40 o 
   0   6  20        0.01        3.79      3.40 o 
   1   6  20        6.48        8.77      3.88 o 
  -5   0  21       89.92      103.89     12.11 o 
  -3   0  21        1.02        1.40      2.40 o 
  -1   0  21        5.77        5.51      1.55 o 
   1   0  21      132.10      114.01      4.38 o 
   3   0  21       91.69       93.88      7.75 o 
   5   0  21        1.73        5.29      5.25 o 
  -5   1  21        0.15        1.89      2.85 o 
  -4   1  21       21.88       26.78      4.15 o 
  -3   1  21       89.12       80.23      4.22 o 
  -2   1  21       68.02       88.38      3.81 o 
  -1   1  21       25.05       25.94      2.08 o 
   0   1  21      855.75      878.85      9.64 o 
   1   1  21       35.25       42.34      2.25 o 
   2   1  21       30.06       36.34      3.02 o 
   3   1  21       55.77       51.19      4.39 o 
   4   1  21       25.98       31.29      4.70 o 
   5   1  21        5.24        8.86      4.00 o 
  -5   2  21       92.88       90.21      8.95 o 
  -4   2  21       66.42       72.85      5.60 o 
  -3   2  21        9.08        8.92      2.19 o 
  -2   2  21      810.34      801.32     15.34 o 
  -1   2  21       24.73       23.43      2.51 o 
   0   2  21       74.81       90.21      2.93 o 
   1   2  21       43.85       37.60      3.02 o 
   2   2  21        7.82        5.51      1.76 o 
   3   2  21        5.97        9.86      2.30 o 
   4   2  21        0.14        3.36      2.94 o 
   5   2  21        0.82        0.58      4.47 o 
  -4   3  21       54.61       64.07      5.30 o 
  -3   3  21        6.73        5.90      2.16 o 
  -2   3  21      308.72      283.73      7.45 o 
  -1   3  21       86.86       76.64      4.09 o 
   0   3  21        1.75        0.43      1.63 o 
   1   3  21       52.10       53.15      3.69 o 
   2   3  21        0.07        3.87      1.99 o 
   3   3  21       31.40       30.56      4.08 o 
   4   3  21        1.85        3.13      2.38 o 
  -4   4  21        4.89        5.92      3.89 o 
  -3   4  21        4.68        5.64      2.39 o 
  -2   4  21       54.07       48.69      4.34 o 
  -1   4  21      178.23      156.31      7.37 o 
   0   4  21      108.84      101.95      6.16 o 
   1   4  21       21.26       17.50      3.51 o 
   2   4  21       14.21       18.13      2.98 o 
   3   4  21       11.35       16.49      3.55 o 
   4   4  21        2.33        5.49      3.01 o 
  -3   5  21        9.79       11.17      3.15 o 
  -2   5  21        6.46        5.59      3.12 o 
  -1   5  21       15.11       18.32      3.95 o 
   0   5  21        8.58       13.93      3.63 o 
   1   5  21       13.73       10.06      3.55 o 
   2   5  21        0.96        3.87      3.01 o 
   3   5  21       17.93       15.51      3.82 o 
  -1   6  21        0.45        2.95      3.40 o 
   0   6  21        0.02        1.42      3.45 o 
   1   6  21        1.41        2.93      4.28 o 
  -4   0  22        0.49        0.00      2.86 o 
  -2   0  22       79.08       66.81      6.86 o 
   0   0  22     1290.43      897.11    267.36 o 
   2   0  22        1.07        3.60      1.92 o 
   4   0  22        0.30        0.38      3.58 o 
  -5   1  22        1.43        2.94      3.25 o 
  -4   1  22      102.59       93.28      6.99 o 
  -3   1  22      331.35      307.10      9.51 o 
  -2   1  22      904.18      836.51     18.21 o 
  -1   1  22      329.12      298.00      6.23 o 
   0   1  22        1.23        4.54      1.08 o 
   1   1  22        0.23        0.57      0.89 o 
   2   1  22        3.97        4.90      1.60 o 
   3   1  22        5.08        8.12      2.30 o 
   4   1  22       13.81       13.54      3.61 o 
   5   1  22        1.65        0.58      3.39 o 
  -5   2  22       38.72       41.94      6.15 o 
  -4   2  22        2.99        1.06      2.33 o 
  -3   2  22        6.34        5.17      1.96 o 
  -2   2  22       47.10       55.65      3.95 o 
  -1   2  22      290.55      283.48      6.51 o 
   0   2  22       98.66       95.00      3.35 o 
   1   2  22       34.09       35.78      3.04 o 
   2   2  22        0.15        0.86      1.43 o 
   3   2  22       44.00       45.26      4.03 o 
   4   2  22       89.56       94.11      7.68 o 
   5   2  22        0.90        2.43      5.97 o 
  -4   3  22       11.32       13.24      3.08 o 
  -3   3  22        8.94       10.64      2.55 o 
  -2   3  22      269.54      238.69      6.97 o 
  -1   3  22      320.23      299.62      8.04 o 
   0   3  22        6.37        6.75      2.31 o 
   1   3  22       99.24       93.84      4.16 o 
   2   3  22        2.24        1.56      1.69 o 
   3   3  22        3.70        7.02      2.34 o 
   4   3  22        3.67        7.49      2.85 o 
  -4   4  22        0.00        4.36      3.18 o 
  -3   4  22       11.02       12.14      2.92 o 
  -2   4  22        3.03        8.23      2.40 o 
  -1   4  22       13.58       10.67      3.21 o 
   0   4  22      108.22      101.37      6.31 o 
   1   4  22        0.25        0.00      2.10 o 
   2   4  22        0.07        1.66      1.89 o 
   3   4  22        3.05        3.27      2.68 o 
   4   4  22        1.64        2.66      3.12 o 
  -3   5  22       16.04       14.29      3.55 o 
  -2   5  22        0.45        1.94      2.99 o 
  -1   5  22       47.67       45.72      5.67 o 
   0   5  22        1.73        5.83      2.97 o 
   1   5  22        9.95       11.27      3.62 o 
   2   5  22       16.52       19.65      4.22 o 
   3   5  22        0.14        2.89      4.23 o 
  -1   6  22        0.58        2.10      4.66 o 
   0   6  22       22.30       24.80      5.17 o 
  -5   0  23       17.78       17.46      5.85 o 
  -3   0  23        2.22        5.82      3.14 o 
  -1   0  23      709.28      689.58     22.04 o 
   1   0  23       89.17       97.17      4.32 o 
   3   0  23       58.93       67.44      8.36 o 
   5   0  23       85.62       83.02     11.59 o 
  -5   1  23       25.74       28.59      5.12 o 
  -4   1  23       89.67       89.08      7.00 o 
  -3   1  23       12.11       12.95      2.88 o 
  -2   1  23       51.70       63.09      3.80 o 
  -1   1  23      132.40      132.64      4.41 o 
   0   1  23        2.07        3.68      1.09 o 
   1   1  23       27.77       27.35      2.08 o 
   2   1  23       41.38       43.59      3.38 o 
   3   1  23       79.31       82.95      6.07 o 
   4   1  23        2.03        1.79      2.71 o 
   5   1  23       30.69       31.73      5.73 o 
  -5   2  23       30.00       36.61      8.12 o 
  -4   2  23       10.23       10.50      3.33 o 
  -3   2  23       93.14       95.85      4.97 o 
  -2   2  23      623.63      588.18     11.87 o 
  -1   2  23       40.02       48.25      3.49 o 
   0   2  23      194.34      173.10      5.83 o 
   1   2  23      244.16      266.15      6.38 o 
   2   2  23       15.00       12.31      2.25 o 
   3   2  23       23.29       16.90      2.85 o 
   4   2  23       92.12       83.40      7.45 o 
  -4   3  23       17.85       21.50      3.91 o 
  -3   3  23       16.29       11.24      2.65 o 
  -2   3  23       80.34       81.16      5.47 o 
  -1   3  23       73.89       61.35      4.00 o 
   0   3  23       39.91       39.56      4.55 o 
   1   3  23      129.90      105.75      5.85 o 
   2   3  23        0.06        0.00      1.57 o 
   3   3  23        0.47        1.53      2.05 o 
   4   3  23       15.12       15.18      3.35 o 
  -4   4  23       12.49       11.53      3.42 o 
  -3   4  23       42.67       44.99      4.63 o 
  -2   4  23       45.84       50.18      4.52 o 
  -1   4  23       22.67       23.09      4.16 o 
   0   4  23        3.86        4.07      2.49 o 
   1   4  23       13.34       12.91      3.12 o 
   2   4  23        8.70       11.92      3.43 o 
   3   4  23        8.52        6.68      3.27 o 
  -3   5  23        8.45       15.53      4.27 o 
  -2   5  23        2.14        1.97      3.00 o 
  -1   5  23        0.52        1.55      2.86 o 
   0   5  23        1.76        0.54      2.75 o 
   1   5  23        0.21        3.52      3.04 o 
   2   5  23        2.12        9.70      3.69 o 
   0   6  23        4.94        0.00      6.06 o 
  -4   0  24      117.35      108.45     11.22 o 
  -2   0  24      471.11      428.51     34.65 o 
   0   0  24        8.96        5.45      3.06 o 
   2   0  24        9.03        7.50      3.34 o 
   4   0  24       16.12       15.50      5.26 o 
  -5   1  24       66.21       71.78      7.42 o 
  -4   1  24        1.92        2.10      2.43 o 
  -3   1  24       27.26       34.55      4.45 o 
  -2   1  24       41.67       46.52      3.55 o 
  -1   1  24     1298.83     1223.25     66.85 o 
   0   1  24        9.97       12.20      1.59 o 
   1   1  24      247.85      243.46      5.90 o 
   2   1  24       18.00       16.51      2.36 o 
   3   1  24       52.93       50.95      5.39 o 
   4   1  24       13.48        9.47      3.51 o 
   5   1  24        3.29        5.15      3.87 o 
  -4   2  24       82.51       80.10      7.03 o 
  -3   2  24       33.87       35.30      3.65 o 
  -2   2  24       20.86       22.33      2.87 o 
  -1   2  24        3.51        3.56      1.55 o 
   0   2  24        0.26        1.30      1.25 o 
   1   2  24      192.82      169.02      5.25 o 
   2   2  24       27.71       26.86      3.07 o 
   3   2  24        1.49        3.49      2.07 o 
   4   2  24        3.69        9.01      4.04 o 
  -4   3  24       56.31       61.64      5.41 o 
  -3   3  24        3.09        6.50      2.51 o 
  -2   3  24      109.55      108.70      5.06 o 
  -1   3  24       84.19       83.93      4.59 o 
   0   3  24      136.69      114.02      6.13 o 
   1   3  24       49.03       47.93      4.89 o 
   2   3  24        0.92        3.08      1.90 o 
   3   3  24        2.51        3.87      2.26 o 
   4   3  24        0.66        0.74      2.91 o 
  -3   4  24       27.17       31.65      4.11 o 
  -2   4  24        1.81        3.08      2.03 o 
  -1   4  24       44.36       41.41      5.14 o 
   0   4  24       34.28       37.98      6.65 o 
   1   4  24        8.34        6.16      2.74 o 
   2   4  24        2.32        4.74      2.81 o 
   3   4  24        1.74        1.81      2.56 o 
  -2   5  24        6.88       13.36      3.92 o 
  -1   5  24        0.02        0.19      2.89 o 
   0   5  24       17.94       18.18      4.12 o 
   1   5  24       41.83       34.95      5.32 o 
   2   5  24        2.90        1.52      3.27 o 
  -5   0  25       53.35       60.85      9.79 o 
  -3   0  25      164.49      128.04     16.75 o 
  -1   0  25     1663.93     1700.15     25.18 o 
   1   0  25      243.59      223.49      6.64 o 
   3   0  25        1.69        5.19      3.72 o 
   5   0  25       20.20       17.82     10.33 o 
  -5   1  25       29.18       30.46      5.49 o 
  -4   1  25       35.15       30.52      4.67 o 
  -3   1  25        6.34        2.16      1.96 o 
  -2   1  25       12.69       12.41      2.17 o 
  -1   1  25       27.85       30.40      2.89 o 
   0   1  25      588.11      582.14      7.93 o 
   1   1  25       41.03       36.32      3.13 o 
   2   1  25        9.49       12.12      2.21 o 
   3   1  25        4.22        5.07      2.74 o 
   4   1  25        2.51        2.98      3.13 o 
  -4   2  25       10.10       14.69      3.80 o 
  -3   2  25       33.61       33.28      3.67 o 
  -2   2  25      229.10      205.68      7.90 o 
  -1   2  25       33.80       35.63      3.23 o 
   0   2  25        0.96        1.83      1.35 o 
   1   2  25       98.23       99.12      4.24 o 
   2   2  25        9.76       10.61      2.34 o 
   3   2  25        3.37        6.05      2.23 o 
   4   2  25        5.43       10.93      3.83 o 
  -4   3  25       66.30       78.88      6.01 o 
  -3   3  25        0.17        2.80      2.08 o 
  -2   3  25        0.00        0.00      1.56 o 
  -1   3  25        6.04        6.15      1.96 o 
   0   3  25       31.34       33.47      4.38 o 
   1   3  25        6.39        4.45      2.29 o 
   2   3  25        0.09        2.07      1.90 o 
   3   3  25        0.14        4.58      2.32 o 
   4   3  25        1.16        1.70      3.19 o 
  -3   4  25        4.78        8.22      2.81 o 
  -2   4  25       37.30       31.48      3.82 o 
  -1   4  25      119.41      110.92      7.14 o 
   0   4  25      126.10      105.62      7.19 o 
   1   4  25        0.14        0.57      2.22 o 
   2   4  25       32.72       36.43      5.14 o 
   3   4  25        3.97        8.48      2.98 o 
  -2   5  25        2.82        2.32      3.13 o 
  -1   5  25       15.35        9.92      3.78 o 
   0   5  25       60.49       56.18      6.50 o 
   1   5  25        2.08        3.28      3.05 o 
   2   5  25        9.85        9.65      3.90 o 
  -4   0  26      189.72      173.27     11.89 o 
  -2   0  26      294.27      276.56     12.34 o 
   0   0  26      680.97      673.57     14.56 o 
   2   0  26       13.75       15.33      4.57 o 
   4   0  26        4.11        6.46      4.57 o 
  -5   1  26       45.01       42.69      9.00 o 
  -4   1  26       14.62       13.69      3.72 o 
  -3   1  26      137.91      129.06      6.74 o 
  -2   1  26       25.51       30.57      3.12 o 
  -1   1  26      316.18      292.28     13.70 o 
   0   1  26        7.10       11.80      1.65 o 
   1   1  26       52.89       52.44      3.60 o 
   2   1  26        0.00        2.79      1.61 o 
   3   1  26        0.89        2.88      2.49 o 
   4   1  26        9.75        8.44      3.56 o 
  -4   2  26       11.20       11.81      3.56 o 
  -3   2  26       54.02       54.70      4.54 o 
  -2   2  26        5.88        9.55      2.26 o 
  -1   2  26      244.98      239.08      6.50 o 
   0   2  26        9.32       15.53      2.96 o 
   1   2  26       27.92       32.22      3.22 o 
   2   2  26       30.04       31.42      3.44 o 
   3   2  26        0.92        2.62      1.96 o 
   4   2  26        3.05        3.70      3.51 o 
  -4   3  26       24.04       21.77      4.63 o 
  -3   3  26      116.51      117.09      5.92 o 
  -2   3  26        1.67        1.22      1.83 o 
  -1   3  26      122.68      112.80      4.90 o 
   0   3  26        4.74        2.50      2.16 o 
   1   3  26       76.05       70.58      6.05 o 
   2   3  26        9.01       10.68      2.51 o 
   3   3  26        1.64        2.58      2.24 o 
   4   3  26        2.15        6.13      3.89 o 
  -3   4  26       45.72       53.13      5.63 o 
  -2   4  26       26.54       29.07      4.82 o 
  -1   4  26        0.79        7.17      2.73 o 
   0   4  26        6.67        6.14      2.73 o 
   1   4  26       19.70       11.76      3.33 o 
   2   4  26        2.54        4.58      2.99 o 
   3   4  26        0.77        2.52      2.65 o 
  -2   5  26        0.56        3.12      3.53 o 
  -1   5  26        1.37        4.42      3.27 o 
   0   5  26        0.06        2.07      3.07 o 
   1   5  26        0.19        5.09      3.33 o 
   2   5  26        6.93       10.45      4.11 o 
  -3   0  27       42.89       23.30      5.60 o 
  -1   0  27        6.48        7.71      3.14 o 
   1   0  27       70.54       70.31      4.30 o 
   3   0  27       14.41       12.98      4.84 o 
  -4   1  27        4.27        5.13      3.00 o 
  -3   1  27       21.51       16.96      3.45 o 
  -2   1  27       83.56       80.64      4.29 o 
  -1   1  27      768.36      637.67     64.85 o 
   0   1  27      314.97      316.52      5.77 o 
   1   1  27        3.39        4.67      1.67 o 
   2   1  27       31.03       37.25      3.51 o 
   3   1  27        1.98        0.61      2.45 o 
   4   1  27        0.02        0.00      3.03 o 
  -4   2  27       47.25       55.74      6.31 o 
  -3   2  27        0.55        1.03      1.99 o 
  -2   2  27        0.93        1.94      1.60 o 
  -1   2  27      614.07      569.74     11.72 o 
   0   2  27      209.58      195.61      7.55 o 
   1   2  27       74.78       78.85      4.33 o 
   2   2  27       61.26       53.60      4.26 o 
   3   2  27        0.46        2.19      2.39 o 
   4   2  27        9.87        5.23      3.62 o 
  -4   3  27        1.97        4.81      3.46 o 
  -3   3  27       67.34       64.45      5.17 o 
  -2   3  27       30.80       28.35      3.46 o 
  -1   3  27       80.30       75.86      6.22 o 
   0   3  27        5.15       10.19      2.81 o 
   1   3  27        7.27        5.70      2.57 o 
   2   3  27      100.02       91.65      5.54 o 
   3   3  27        5.36        6.22      2.43 o 
   4   3  27        4.45        1.96      3.75 o 
  -3   4  27        3.84        6.50      3.19 o 
  -2   4  27        0.85        3.99      2.44 o 
  -1   4  27       10.51       14.78      3.52 o 
   0   4  27        0.06        2.73      2.57 o 
   1   4  27        0.44        4.34      2.78 o 
   2   4  27       30.38       26.69      4.74 o 
   3   4  27        2.70        4.95      3.07 o 
  -2   5  27        9.36       15.12      4.68 o 
  -1   5  27        6.28        9.80      3.81 o 
   0   5  27        6.15        7.12      3.51 o 
   1   5  27        8.15        9.54      3.74 o 
   2   5  27        0.10        0.00      6.24 o 
  -4   0  28      104.67       89.64     10.74 o 
  -2   0  28       21.90       13.92      4.22 o 
   0   0  28      147.83      126.39     21.55 o 
   2   0  28        3.06        6.18      3.83 o 
   4   0  28        8.80        7.63      5.27 o 
  -4   1  28        7.57        8.78      3.38 o 
  -3   1  28      217.58      192.40      8.34 o 
  -2   1  28       35.73       31.73      4.14 o 
  -1   1  28        0.02        4.39      1.53 o 
   0   1  28       55.95       61.18      3.45 o 
   1   1  28       16.73       15.11      2.38 o 
   2   1  28       13.95       12.58      2.44 o 
   3   1  28        3.00        6.48      2.90 o 
   4   1  28        2.49        3.02      3.43 o 
  -4   2  28      163.70      161.00      8.64 o 
  -3   2  28       11.07        8.50      2.98 o 
  -2   2  28        9.19       13.71      2.60 o 
  -1   2  28       36.73       38.32      3.57 o 
   0   2  28        2.09        4.00      2.20 o 
   1   2  28        5.88        6.22      2.26 o 
   2   2  28        6.03        5.05      2.08 o 
   3   2  28        2.35        2.23      2.47 o 
   4   2  28        0.04        1.55      3.48 o 
  -4   3  28        0.78        1.87      3.29 o 
  -3   3  28        0.61        1.91      2.22 o 
  -2   3  28       33.73       42.53      4.24 o 
  -1   3  28       19.26       21.96      3.77 o 
   0   3  28       58.05       51.52      5.47 o 
   1   3  28       68.53       70.96      6.25 o 
   2   3  28       19.10       20.43      3.54 o 
   3   3  28        0.09        4.05      2.44 o 
  -3   4  28       13.78       15.34      3.75 o 
  -2   4  28        1.50        3.01      3.08 o 
  -1   4  28        2.78        2.78      2.70 o 
   0   4  28       38.35       39.13      5.16 o 
   1   4  28        4.87        3.51      2.81 o 
   2   4  28        0.11        0.00      2.63 o 
   3   4  28       20.42       17.28      4.47 o 
  -1   5  28       13.82       11.87      4.09 o 
   0   5  28       16.54       19.78      4.68 o 
   1   5  28        1.48        1.73      3.40 o 
  -3   0  29      175.43      151.94     12.11 o 
  -1   0  29       31.21       36.73      5.60 o 
   1   0  29      287.01      279.93     10.72 o 
   3   0  29        3.89        4.39      4.81 o 
  -4   1  29        0.24        0.00      2.58 o 
  -3   1  29       42.78       45.39      5.30 o 
  -2   1  29      141.63      141.94      6.76 o 
  -1   1  29       17.67       12.76      2.66 o 
   0   1  29      349.86      356.27      8.05 o 
   1   1  29       21.82       18.48      3.51 o 
   2   1  29       22.49       27.83      3.62 o 
   3   1  29        4.47        4.15      2.96 o 
   4   1  29        0.57        0.00      3.07 o 
  -4   2  29       24.42       21.66      4.49 o 
  -3   2  29       14.41       18.89      3.92 o 
  -2   2  29       12.46       10.43      2.50 o 
  -1   2  29        0.69        2.25      1.63 o 
   0   2  29        2.26        6.40      2.49 o 
   1   2  29       22.38       26.77      4.00 o 
   2   2  29       42.29       43.84      4.09 o 
   3   2  29        2.11        0.00      2.85 o 
   4   2  29        1.71        2.18      3.65 o 
  -3   3  29       25.54       26.61      3.77 o 
  -2   3  29       37.49       46.05      4.42 o 
  -1   3  29        8.95        8.86      2.94 o 
   0   3  29        0.01        1.74      2.39 o 
   1   3  29       40.92       44.06      5.20 o 
   2   3  29       12.46       10.78      3.20 o 
   3   3  29        1.46        4.25      2.49 o 
  -3   4  29        8.75        9.37      3.52 o 
  -2   4  29       37.97       44.31      5.75 o 
  -1   4  29       10.89       13.72      3.68 o 
   0   4  29       16.87       19.02      4.08 o 
   1   4  29       19.81       18.19      4.07 o 
   2   4  29        5.19        6.92      3.41 o 
   3   4  29        0.32        0.00      4.16 o 
  -1   5  29       52.24       58.95      7.01 o 
   0   5  29       11.33       14.29      4.24 o 
   1   5  29        0.46        0.00      3.23 o 
  -4   0  30       78.85       60.18      9.61 o 
  -2   0  30       36.85       50.52      9.53 o 
   0   0  30     1970.60     1897.85     39.02 o 
   2   0  30       95.59       90.48      9.55 o 
   4   0  30        0.49        0.69      4.84 o 
  -4   1  30       13.95       17.99      4.18 o 
  -3   1  30       32.91       25.43      4.15 o 
  -2   1  30       71.10       61.43      5.68 o 
  -1   1  30        0.07        2.40      1.53 o 
   0   1  30      315.01      322.94      7.38 o 
   1   1  30       12.87       15.06      3.73 o 
   2   1  30        6.58       11.15      3.24 o 
   3   1  30        9.71       19.99      4.20 o 
   4   1  30        3.14        4.40      3.49 o 
  -4   2  30       14.27       20.38      4.49 o 
  -3   2  30        1.43        3.84      2.93 o 
  -2   2  30       88.18       86.78      5.34 o 
  -1   2  30      145.83      116.78      7.10 o 
   0   2  30        0.62        3.34      2.25 o 
   1   2  30      128.08      107.54      6.30 o 
   2   2  30       24.67       32.29      3.74 o 
   3   2  30        0.08        2.38      2.94 o 
   4   2  30        1.65        4.02      4.43 o 
  -3   3  30       77.31       72.36      5.67 o 
  -2   3  30        0.00        1.06      2.04 o 
  -1   3  30       11.97        8.35      2.94 o 
   0   3  30       21.35       17.23      3.73 o 
   1   3  30        2.90        4.15      2.64 o 
   2   3  30        0.07        2.40      2.67 o 
   3   3  30        6.39        6.66      3.03 o 
  -2   4  30       22.81       22.20      4.78 o 
  -1   4  30        2.29        5.97      3.20 o 
   0   4  30       54.14       51.09      6.10 o 
   1   4  30        5.08        5.32      3.23 o 
   2   4  30        0.37        0.00      2.87 o 
   0   5  30       13.68        9.98      7.66 o 
  -3   0  31      130.96      137.12     10.39 o 
  -1   0  31       88.48       93.74      7.53 o 
   1   0  31        1.68        3.69      2.65 o 
   3   0  31        0.01        3.75      4.37 o 
  -4   1  31      169.29      168.37      9.00 o 
  -3   1  31       16.39        9.93      3.17 o 
  -2   1  31       54.28       66.74      6.00 o 
  -1   1  31        4.47        5.99      1.77 o 
   0   1  31        0.78        5.97      2.18 o 
   1   1  31        2.52        6.30      1.79 o 
   2   1  31        6.36       12.19      3.44 o 
   3   1  31        1.89        2.19      2.97 o 
   4   1  31        0.55        0.39      3.54 o 
  -4   2  31        0.12        1.87      3.23 o 
  -3   2  31       85.03       83.62      7.29 o 
  -2   2  31      159.47      137.99      5.77 o 
  -1   2  31      115.19      118.16      6.04 o 
   0   2  31       23.45       26.32      4.04 o 
   1   2  31        0.03        2.62      2.37 o 
   2   2  31       16.71       17.29      3.03 o 
   3   2  31        2.60        3.67      3.31 o 
  -3   3  31       40.47       39.90      4.67 o 
  -2   3  31        0.09        2.49      2.27 o 
  -1   3  31        5.69       10.20      3.30 o 
   0   3  31       19.46       25.29      4.32 o 
   1   3  31       12.46       16.11      3.65 o 
   2   3  31        9.11        7.76      3.25 o 
   3   3  31        2.23        3.68      2.75 o 
  -2   4  31       40.26       42.39      6.10 o 
  -1   4  31        3.67        8.23      3.68 o 
   0   4  31        1.42        5.63      3.17 o 
   1   4  31        0.17        2.03      2.92 o 
   2   4  31        0.15        2.22      3.19 o 
  -4   0  32       13.28       14.02      5.71 o 
  -2   0  32       16.33       26.28      5.86 o 
   0   0  32       26.95       38.01      4.15 o 
   2   0  32        2.29        5.58      4.19 o 
   4   0  32        0.67        2.50      5.30 o 
  -4   1  32        1.80        2.69      3.16 o 
  -3   1  32       21.06       21.08      4.14 o 
  -2   1  32       23.71       20.96      3.68 o 
  -1   1  32        1.75        2.29      1.64 o 
   0   1  32      232.63      209.46      6.97 o 
   1   1  32      256.70      196.00     33.15 o 
   2   1  32       63.30       63.48      6.17 o 
   3   1  32        0.08        0.17      2.96 o 
   4   1  32        1.74        4.50      5.72 o 
  -3   2  32        1.86        5.14      2.96 o 
  -2   2  32        1.80        3.71      2.17 o 
  -1   2  32        2.68        4.81      2.05 o 
   0   2  32       25.09       31.26      4.42 o 
   1   2  32        6.28        4.90      2.65 o 
   2   2  32       38.49       42.69      4.26 o 
   3   2  32        5.35        5.43      3.54 o 
  -3   3  32       47.37       45.01      6.01 o 
  -2   3  32       34.79       33.36      4.08 o 
  -1   3  32        0.12        4.24      2.68 o 
   0   3  32       24.70       27.34      4.58 o 
   1   3  32        4.58       10.58      3.43 o 
   2   3  32        0.03        0.00      2.57 o 
   3   3  32        5.97        6.55      3.82 o 
  -2   4  32        1.69        1.58      3.43 o 
  -1   4  32        4.28        7.88      3.64 o 
   0   4  32       17.01       23.97      4.67 o 
   1   4  32       17.23       19.18      4.44 o 
   2   4  32        0.94        3.13      3.40 o 
  -3   0  33      224.61      223.90     13.54 o 
  -1   0  33      297.96      277.91     13.28 o 
   1   0  33      212.05      227.24     11.90 o 
   3   0  33        6.43        5.42      4.84 o 
  -3   1  33       12.78       13.29      3.60 o 
  -2   1  33      264.53      230.63      9.12 o 
  -1   1  33        0.27        1.27      1.69 o 
   0   1  33       42.36       43.93      4.86 o 
   1   1  33      194.29      150.42     24.93 o 
   2   1  33       12.13       14.56      3.70 o 
   3   1  33        4.90        2.69      3.26 o 
  -3   2  33       21.38       21.36      4.45 o 
  -2   2  33        1.51        2.72      2.68 o 
  -1   2  33        0.04        1.70      2.34 o 
   0   2  33        2.50        3.29      2.45 o 
   1   2  33       26.34       22.90      4.04 o 
   2   2  33        3.53        2.64      2.54 o 
   3   2  33        3.87        5.62      3.60 o 
  -3   3  33        8.33       11.29      4.03 o 
  -2   3  33       13.10       18.98      3.50 o 
  -1   3  33       56.52       58.75      6.35 o 
   0   3  33        9.54       10.26      3.52 o 
   1   3  33       15.65       11.65      3.69 o 
   2   3  33        5.60        4.29      3.29 o 
  -2   4  33       24.89       31.82      8.12 o 
  -1   4  33        4.49        7.11      3.70 o 
   0   4  33        4.12        9.50      3.66 o 
   1   4  33        2.33        3.90      3.40 o 
  -2   0  34       26.39       28.25      6.23 o 
   0   0  34        0.23        1.58      2.85 o 
   2   0  34       36.30       41.19      7.68 o 
  -3   1  34        1.49        0.39      2.72 o 
  -2   1  34        0.27        0.04      2.22 o 
  -1   1  34       49.85       54.25      5.44 o 
   0   1  34        4.07        3.70      2.55 o 
   1   1  34       53.33       68.98      5.36 o 
   2   1  34        0.46        4.81      3.07 o 
   3   1  34       20.67       24.98      5.03 o 
  -3   2  34       66.87       76.65      7.43 o 
  -2   2  34        3.84        4.66      2.84 o 
  -1   2  34       33.88       34.58      4.97 o 
   0   2  34       51.05       62.02      6.11 o 
   1   2  34        2.05        4.18      2.95 o 
   2   2  34        8.41       13.03      3.70 o 
   3   2  34        0.33        1.88      3.65 o 
  -2   3  34       47.47       46.27      6.14 o 
  -1   3  34        0.66        2.20      2.91 o 
   0   3  34        4.31        5.40      3.06 o 
   1   3  34        2.14        2.70      3.05 o 
   2   3  34       13.53        8.86      3.75 o 
  -1   4  34        2.20        1.17      3.20 o 
   0   4  34        0.45        1.77      3.22 o 
   1   4  34        0.57        5.76      3.53 o 
  -3   0  35      129.46      116.31     11.11 o 
  -1   0  35       10.29       16.02      5.16 o 
   1   0  35      587.34      544.15     18.45 o 
   3   0  35       43.78       40.75      8.52 o 
  -3   1  35       10.58       13.71      3.88 o 
  -2   1  35       82.81       99.01      7.10 o 
  -1   1  35        0.11        2.65      2.39 o 
   0   1  35       57.78       69.78      5.96 o 
   1   1  35       82.31       94.13      6.49 o 
   2   1  35        0.99        5.00      3.23 o 
   3   1  35       16.11       17.69      4.67 o 
  -3   2  35      155.02      153.69     10.64 o 
  -2   2  35        1.79        0.78      2.73 o 
  -1   2  35        3.61        5.58      2.76 o 
   0   2  35        0.28        0.00      2.27 o 
   1   2  35        2.63        2.72      2.62 o 
   2   2  35       53.40       40.02      6.53 o 
   3   2  35        8.72        5.50      3.95 o 
  -2   3  35        5.92        7.14      3.72 o 
  -1   3  35       26.47       31.16      5.09 o 
   0   3  35        1.59        5.45      3.24 o 
   1   3  35        0.13        2.58      3.03 o 
   2   3  35       27.53       27.04      4.99 o 
  -1   4  35        8.10        9.87      6.29 o 
   0   4  35        7.79       10.99      4.08 o 
   1   4  35       11.15       10.78      5.79 o 
  -2   0  36       74.95       85.04     10.14 o 
   0   0  36       13.64       17.19      7.93 o 
   2   0  36        0.01        5.23      4.96 o 
  -3   1  36       68.29       80.97      7.70 o 
  -2   1  36       49.35       55.45      6.11 o 
  -1   1  36       43.58       54.20      5.53 o 
   0   1  36       31.67       36.98      4.78 o 
   1   1  36        1.23        4.70      3.40 o 
   2   1  36       11.10       14.46      4.04 o 
   3   1  36        1.02        4.94      3.84 o 
  -3   2  36        1.02        5.07      5.52 o 
  -2   2  36       20.17       22.50      4.31 o 
  -1   2  36       91.06       78.98      6.90 o 
   0   2  36       18.13       22.54      4.28 o 
   1   2  36        4.26        7.21      3.10 o 
   2   2  36       13.51       20.48     12.11 o 
  -2   3  36        5.51        7.71      3.78 o 
  -1   3  36       14.12       18.28      4.49 o 
   0   3  36        0.95        1.63      3.11 o 
   1   3  36       16.55       24.10      4.83 o 
   2   3  36        0.69        0.81      3.30 o 
  -3   0  37        0.33        3.48      4.59 o 
  -1   0  37       59.92       64.71      9.53 o 
   1   0  37        4.94        7.15      3.96 o 
   3   0  37        0.61        0.00      5.26 o 
  -3   1  37       34.85       42.35      5.98 o 
  -2   1  37       16.63       14.52      3.74 o 
  -1   1  37        7.78        8.22      3.00 o 
   0   1  37        5.56        4.48      2.77 o 
   1   1  37        7.30       11.08      5.22 o 
   2   1  37        7.44       12.39      4.05 o 
   3   1  37        8.33        7.90      4.40 o 
  -2   2  37        8.26       13.31      3.90 o 
  -1   2  37       13.00       13.01      3.73 o 
   0   2  37        1.09        0.65      2.71 o 
   1   2  37        0.01        0.00      2.57 o 
   2   2  37       10.30       10.37      5.78 o 
  -2   3  37       91.64      130.77     18.35 o 
  -1   3  37       17.06       14.65      4.35 o 
   0   3  37        0.58        2.96      3.09 o 
   1   3  37        5.74        2.53      3.43 o 
  -2   0  38      154.04      157.01     11.78 o 
   0   0  38       49.64       51.13     11.05 o 
   2   0  38       25.47       28.16      7.22 o 
  -3   1  38       47.55       61.02      9.95 o 
  -2   1  38        0.73        1.09      2.93 o 
  -1   1  38       33.98       38.60      5.01 o 
   0   1  38        8.50       11.44      3.61 o 
   1   1  38        3.78       13.10      5.43 o 
   2   1  38       66.83       65.69      6.98 o 
  -2   2  38       48.60       52.22      9.51 o 
  -1   2  38       12.24        9.96      3.55 o 
   0   2  38       28.29       38.59      5.45 o 
   1   2  38        0.40        0.81      2.97 o 
   2   2  38       15.12        9.36      9.18 o 
  -1   3  38        3.64        3.39      3.70 o 
   0   3  38       13.86       12.97      3.90 o 
   1   3  38        6.09       13.67      4.15 o 
  -1   0  39       42.78       46.33      8.12 o 
   1   0  39        1.42        2.67      8.02 o 
  -2   1  39       16.01       17.60      4.25 o 
  -1   1  39        0.54        0.00      3.78 o 
   0   1  39       10.64       16.29      5.35 o 
   1   1  39        6.30        7.43      4.96 o 
   2   1  39       37.48       41.40      8.50 o 
  -2   2  39        8.73       15.40      6.37 o 
  -1   2  39       11.14       14.61      5.65 o 
   0   2  39        1.50        1.27      2.85 o 
   1   2  39        1.99        2.73      3.17 o 
   2   2  39       26.91       24.89      8.12 o 
   0   3  39        4.73        3.35      3.61 o 
  -2   0  40      206.83      202.90     16.12 o 
   2   0  40        0.20        3.74      5.43 o 
  -2   1  40        0.19        5.16      3.50 o 
  -1   1  40      109.52      113.67     10.96 o 
   0   1  40        1.04        0.81      4.03 o 
   1   1  40        0.59        4.83      5.79 o 
   2   1  40        0.30        1.65      5.20 o 
  -1   2  40        1.70        3.09      4.41 o 
   0   2  40        1.11        2.97      3.37 o 
   1   2  40        4.07        2.80      3.49 o 
  -1   0  41        0.96        1.44      4.13 o 
  -2   1  41       60.73       60.68      7.00 o 
  -1   1  41        1.37        5.39      4.89 o 
   0   1  41        0.55        0.62      4.40 o 
   1   1  41        0.57        2.90      5.07 o 
  -1   2  41        0.01        2.87      4.91 o 
   0   2  41       47.40       48.18      6.32 o 
   1   2  41       12.06       13.89      5.34 o 
  -1   1  42       27.76       35.06     13.36 o 
   0   1  42       14.71       20.84      6.55 o 
   1   1  42        2.62        5.31      5.35 o 
  -1   0  43       35.22       41.61     11.58 o 
   0   1  43        5.63        9.44      7.66 o 
                                                 
